# Supplementary material for: Antibody-drug conjugates in colorectal cancer: current landscape and future perspectives from clinical trials
Source: Front Oncol. 2026 Jun 19;16:1843037. doi: 10.3389/fonc.2026.1843037 (PMC13327900; doi:10.3389/fonc.2026.1843037)
Supplement: Supplementary file 2 [file DataSheet1.xlsx]

## Sheet: Results
Trial ID	Protocol/Trial ID	Trial Title	Trial Phase	Trial Status	Therapeutic Area	Disease	Patient Segment	MeSH Term	Record Type	Sponsor/Collaborator	Sponsor/Collaborator Role	Sponsor/Collaborator Type	Sponsor/Collaborator: Parent HQ Country	Sponsor/Collaborator: Parent HQ State	Sponsor/Collaborator: Parent HQ City	Sponsor/Collaborator: Parent HQ Postal Code	Primary Tested Drug	Primary Tested Drug: Mechanism Of Action	Primary Tested Drug: Target	Primary Tested Drug: Therapeutic Class	Primary Tested Drug: Drug Type	Other Tested Drug	Other Tested Drug: Mechanism Of Action	Other Tested Drug: Target	Other Tested Drug: Therapeutic Class	Other Tested Drug: Drug Type	Oncology Biomarker	Oncology Biomarker Common Use(s)	Trial Objective	Primary Endpoint	Primary Endpoint Group	Primary Endpoint Details	Secondary/Other Endpoint	Secondary/Other Endpoint Group	Secondary/Other Endpoint Details	Start Date	Start Date Type	Enrollment Duration (Mos.)	Enrollment Duration Type	Enrollment Close Date	Enrollment Close Date Type	Treatment Duration (Mos.)	Treatment Duration Type	Primary Completion Date	Primary Completion Date Type	Full Completion Date	Full Completion Date Type	Primary Endpoints Reported Date	Primary Endpoints Reported Date Type
655855	CTR20252942 NCT07122063 SYS6045-001 TrialTroveID-655855	A Multicenter, Open-Label Phase I/II Clinical Study to Evaluate Safety, Tolerability, Pharmacokinetics, and Preliminary Efficacy of SYS6045 in Patients With HER2-Positive, Expressing, or Mutated Advanced Malignant Solid Tumors	I/II	Closed	Oncology	Oncology: Breast; Oncology: Colorectal; Oncology: Lung, Non-Small Cell; Oncology: Lung, Small Cell; Oncology: Neuroendocrine; Oncology: Unspecified Solid Tumor	HER2 positive; Pulmonary; Second line; Stage III; Stage IV; Third line	Breast Neoplasms; Carcinoma, Non-Small-Cell Lung; Colorectal Neoplasms; Neoplasms; Neuroendocrine Tumors; Small Cell Lung Carcinoma	Trialtrove	CSPC Pharmaceutical Group Co.	Sponsor	Industry, all other pharma	China		Shijiazhuang	050035	SYS-6045	Immuno-oncology therapy	Unspecified	Anticancer, immunological	Biological > Protein > Antibody > Antibody-drug conjugate; Small molecule > Synthetic small molecule						CYP3A4; ERBB2; SLCO1B1; SLCO1B3; TOP1	Diagnostic; Predictive; Predisposing; Prognostic	This study is the first-in-human (Phase I/II) trial of SYS6045, a multicenter, open-label, dose-escalation and dose-expansion clinical study. It aims to evaluate the safety, tolerability, pharmacokinetics, immunogenicity, and preliminary anti-tumor activity of SYS6045 in patients with HER2-positive, expressing, or mutated advanced solid tumors. To evaluate SYS6045 Intended for the Treatment of pa…	Adverse Events Cardiac Telemetry Dose-limiting toxicities Overall response rate Safety and Tolerability Vital signs	Safety/Toxicity > Adverse Drug Reactions Safety/Toxicity > Cardiac Measures/Events Safety/Toxicity > Safety/Tolerability Efficacy > Clinical Response/Remission Safety/Toxicity > Safety/Tolerability Safety/Toxicity > Serious Adverse Events	Primary Outcome Measures: Dose-limiting toxicity (DLT) [Time Frame: Up to 3 weeks] Incidence and severity of AEs [Time Frame: Up to 3 weeks] Recommended Phase II Dose (RP2D) [Time Frame: Up to 6 months] Objective Response Rate (ORR) [Time Frame: Up to 24 months] CFDA: The primary objective of Phase I: To evaluate the safety and tolerability of SYS6045 in HER2-positive, expressed, or mutated advan…	Adverse Events Area under the curve score Cardiac Telemetry Clinical benefit rate Cmax Elimination half-life Immunogenicity (other timeframe) Immunogenicity Neutralizing antibody response Overall response rate - duration Overall response rate Progression-free survival Response evaluation criteria in solid tumors Safety and Tolerability Tmax Vital signs	Safety/Toxicity > Adverse Drug Reactions Pharmacokinetics/Pharmacodynamics > PK/PD Safety/Toxicity > Cardiac Measures/Events Efficacy > Clinical Response/Remission Pharmacokinetics/Pharmacodynamics > PK/PD Pharmacokinetics/Pharmacodynamics > PK/PD Efficacy > Immunological Response Safety/Toxicity > Adverse Drug Reactions Efficacy > Immunological Response Efficacy > Clinical Response/Remission Eff…	Secondary Outcome Measures: Objective Response Rate (ORR) [Time Frame: Up to 24 months] Assessed by investigators based on RECIST v1.1 criteria. Disease Control Rate (DCR) [Time Frame: Up to 24 months] Progression-Free Survival (PFS) [Time Frame: Up to 24 months] Assessed by investigators based on RECIST v1.1 criteria Incidence and severity of AEs [Time Frame: Up to 24 months] Pharmacokinetic pro…	2025-08-11	Actual	0.1	Actual	2025-08-14	Actual	23.5	Anticipated	2027-07-30	Anticipated	2027-07-30	Anticipated
653203	CTR20252882 HLX43- CRC201 NCT07106892 TrialTroveID- 653203	Phase II, Open-label, Multicenter Clinical Study to Evaluate the Efficacy and Safety of HLX43 (an Anti-PD-L1 ADC) in Subjects With Advanced Colorectal Cancer	II	Planned	Oncology	Oncology: Colorectal	Second line; Stage III; Stage IV	Colorectal Neoplasms	Trialtrove	Shanghai Fosun Pharmaceutical (Group) Co./Shanghai Henlius Biotech/Hengenix Biotech	Sponsor	Industry, all other pharma	China		Shanghai	200233	HLX-43	DNA topoisomerase I inhibitor; Immuno-oncology therapy; Immune checkpoint inhibitor	CD274 molecule; DNA topoisomerase I	Anticancer, immunological	Biological > Protein > Antibody > Antibody-drug conjugate; Small molecule > Synthetic small molecule						CYP2D6; CYP3A4	Predictive; Predisposing; Prognostic	The study is being conducted to to explore the reasonable dosage and evaluate the efficacy, safety and tolerability of HLX43 (Anti-PD-L1 ADC) in Patients with Advanced Colorectal Cancer (CRC) To evaluate the efficacy and safety of HLX43 (anti-PD-L1 ADC) in subjects with advanced colorectal cancer	Overall response rate Response evaluation criteria in solid tumors	Efficacy > Clinical Response/Remission Efficacy > Clinical Response/Remission	Objective response rate (ORR) (assessed by the Independent Radiology Review Committee [IRRC] as per RECIST v1.1). [Time Frame: From date of the first dose of study drug until the date of death from any cause, assessed up to 24 months] Objective response rate (ORR) Primary endpoint and evaluation time 1 Objective response rate (ORR) (assessed by the investigator according to RECIST v1.1 criteria).…	Adverse Events Cardiac Telemetry Clinical benefit rate Common Terminology Criteria for Adverse Events Duration of overall response Immunogenicity Neutralizing antibody response Overall response rate - duration Overall response rate Overall survival Plasma concentration Progression-free survival Quality of Life Response evaluation criteria in solid tumors Safety and Tolerability Serious Adverse Ev…	Safety/Toxicity > Adverse Drug Reactions Safety/Toxicity > Cardiac Measures/Events Efficacy > Clinical Response/Remission Safety/Toxicity > Adverse Drug Reactions Efficacy > Clinical Response/Duration Safety/Toxicity > Adverse Drug Reactions Efficacy > Immunological Response Efficacy > Clinical Response/Remission Efficacy > Clinical Response/Remission Efficacy > Survival Pharmacokinetics/Pharmaco…	ORR [Time Frame: From date of the first dose of study drug until the date of death from any cause, assessed up to 24 months] Objective response rate (ORR) (assessed by the investigator as per RECIST v1.1). PFS [Time Frame: From date of the first dose of study drug until the date of death from any cause, assessed up to 24 months] Progression-free survival (PFS) (assessed by the IRRC and the invest…	2025-08-15	Anticipated							2026-12-30	Anticipated	2027-08-30	Anticipated
652900	NCT07104877 SYH2051-002 TrialTroveID-652900	A Study to Evaluate the Safety, Tolerability, and Preliminary Efficacy of SYH2051 in Combination With SYS6010 in Patients With Gastrointestinal Tumors Such as Advanced Colorectal Cancer	I	Completed	Oncology	Oncology: Colorectal; Oncology: Gastric	EGFR; Second line; Stage III; Stage IV	Colorectal Neoplasms; Digestive System Neoplasms; Gastrointestinal Neoplasms; Stomach Neoplasms	Trialtrove	(Other Hospital/Academic/Medical Center)	Sponsor	Academic					SYH-2051	ATM kinase inhibitor	ATM serine/threonine kinase; checkpoint kinase 2	Anticancer, other	Small molecule; Small molecule > Synthetic small molecule	CPO-301	EGFR antagonist; DNA topoisomerase I inhibitor	DNA topoisomerase I; epidermal growth factor receptor	Anticancer, other	Biological > Protein > Antibody > Antibody-drug conjugate; Biological > Protein > Antibody > Humanized monoclonal antibody; Small molecule > Synthetic small molecule	EGFR	Diagnostic; Predictive; Predisposing; Prognostic	This study is an open-label, non-randomized trial design, including a dose escalation phase and a dose expansion phase, to evaluate the safety, tolerability and preliminary anti-tumor activity of SYS6010 in combination with SYH2051 in patients with advanced gastrointestinal tumors.	Adverse Events Common Terminology Criteria for Adverse Events Dose-limiting toxicities Safety and Tolerability	Safety/Toxicity > Adverse Drug Reactions Safety/Toxicity > Adverse Drug Reactions Safety/Toxicity > Safety/Tolerability Safety/Toxicity > Safety/Tolerability	Primary Outcome Measures: Adverse Event (AE) [Time Frame: Up to 90 days following the last dose] Occurrence and frequency of Adverse Event (AE)The occurrence and incidence of adverse events (AEs) will be evaluated according to the National Cancer Institute Common Terminology Criteria for Adverse Events (NCI-CTCAE) version 5.0. AEs will be monitored from the first dose until the safety follow-up p…	Clinical benefit rate Complete response Duration of overall response Overall response rate - duration Overall response rate Overall survival Partial response Progression-free survival Response evaluation criteria in solid tumors	Efficacy > Clinical Response/Remission Efficacy > Clinical Response/Remission Efficacy > Clinical Response/Duration Efficacy > Clinical Response/Remission Efficacy > Clinical Response/Remission Efficacy > Survival Efficacy > Clinical Response/Remission Efficacy > Survival Efficacy > Clinical Response/Remission	Secondary Outcome Measures: Objective response rate (ORR) per RECIST v1.1 [Time Frame: Up to 2 years] The objective response rate (ORR) will be assessed based on RECIST v1.1 criteria. ORR is defined as the proportion of patients achieving a complete response (CR) or partial response (PR) as the best overall response. Disease Control Rate (DCR) [Time Frame: Up to 2 years] Duration of Response (DOR…	2024-04-18	Actual							2024-11-01	Actual	2026-04-30	Anticipated
652415	CTR20252858 HDM2012-101 NCT07100249 TrialTroveID-652415	A Phase Ia/Ib Clinical Study to Evaluate the Safety, Tolerability, Efficacy, and Pharmacokinetics of HDM2012 in Subjects With Advanced Solid Tumors	I	Open	Oncology	Oncology: Colorectal; Oncology: Esophageal; Oncology: Gastric; Oncology: Pancreas; Oncology: Unspecified Solid Tumor	Second line; Stage III; Stage IV	Colorectal Neoplasms; Esophageal Neoplasms; Neoplasms; Pancreatic Neoplasms; Stomach Neoplasms	Trialtrove	China Grand Enterprises Pharmaceuticals & Healthcare/Huadong Medicine Co./Hangzhou Zhongmei Huadong Pharmaceutical {Hangzhou Sino-US Huadong Pharma}	Sponsor	Industry, generic	China		Hangzhou	310011	HDM-2012	DNA topoisomerase inhibitor; Immuno-oncology therapy	mucin 17, cell surface associated	Anticancer, immunological	Biological > Protein > Antibody > Antibody-drug conjugate; Biological > Protein > Antibody > Monoclonal antibody, other; Small molecule > Synthetic small molecule						CYP3A4	Predictive; Predisposing; Prognostic	To evaluate the safety and preliminary efficacy of experimental drug HDM2012 in patients with advanced solid tumors.	Adverse Events Cardiac Telemetry Common Terminology Criteria for Adverse Events Complete response Dose-limiting toxicities Maximum tolerated dose Overall response rate Partial response Safety and Tolerability Serious Adverse Event Vital signs	Safety/Toxicity > Adverse Drug Reactions Safety/Toxicity > Cardiac Measures/Events Safety/Toxicity > Adverse Drug Reactions Efficacy > Clinical Response/Remission Safety/Toxicity > Safety/Tolerability Safety/Toxicity > Safety/Tolerability Efficacy > Clinical Response/Remission Efficacy > Clinical Response/Remission Safety/Toxicity > Safety/Tolerability Safety/Toxicity > Serious Adverse Events Saf…	Incidence of dose limiting toxicity (DLT) events (for dose escalation phase) [Time Frame: up to 21 days following first dose] DLT will be determined by definition during the DLT observation period. Incidence and severity of adverse events(for dose escalation phase) [Time Frame: Until 30 days after the last dose or initiation of a new antineoplastic therapy, whichever occurs first] The safety prof…	Adverse Events Cardiac Telemetry Common Terminology Criteria for Adverse Events Complete response Dose-limiting toxicities Duration of overall response Immunogenicity (other timeframe) Immunogenicity Maximum tolerated dose Overall response rate - duration Overall response rate Overall survival Partial response Plasma concentration Progression-free survival Safety and Tolerability Serious Adverse …	Safety/Toxicity > Adverse Drug Reactions Safety/Toxicity > Cardiac Measures/Events Safety/Toxicity > Adverse Drug Reactions Efficacy > Clinical Response/Remission Safety/Toxicity > Safety/Tolerability Efficacy > Clinical Response/Duration Efficacy > Immunological Response Safety/Toxicity > Adverse Drug Reactions Safety/Toxicity > Safety/Tolerability Efficacy > Clinical Response/Remission Efficacy…	Plasma concentration of HDM2012 [Time Frame: up to7 days following last dose] Plasma concentration of HDM2012 Immunogenicity [Time Frame: up to 7 days following last dose] Number and percentage of anti-drug antibody (ADA)-positive patients will be assessed. Incidence and severity of adverse events(for dose expansion phase) [Time Frame: Until 30 days after the last dose or initiation of a new anti…	2025-07-31	Actual							2027-10-01	Anticipated	2028-06-01	Anticipated
649926	ALX2004-01 NCT07085091 TrialTroveID-649926	A Phase 1, First in Human, Open-Label Multicenter Study to Evaluate ALX2004, an Antibody Drug Conjugate Targeting EGFR in Participants With Advanced or Metastatic Select Solid Tumors	I	Open	Oncology	Oncology: Colorectal; Oncology: Esophageal; Oncology: Head/Neck; Oncology: Lung, Non-Small Cell	EGFR; Fourth line or greater; MSI-H/dMMR; Second line; Squamous Cell; Stage III; Stage IV; Third line	Carcinoma, Non-Small-Cell Lung; Colorectal Neoplasms; Esophageal Neoplasms; Esophageal Squamous Cell Carcinoma; Head and Neck Neoplasms	Trialtrove	ALX Oncology {Alexo Therapeutics}	Sponsor	Industry, all other pharma	United States	CA		94080	ALX-2004	EGFR antagonist; Epidermal growth factor antagonist	epidermal growth factor receptor	Anticancer, immunological	Biological > Protein > Antibody > Antibody-drug conjugate; Small molecule > Synthetic small molecule						EGFR; TOP1; VEGFA	Diagnostic; Predictive; Predisposing; Prognostic	A Phase 1, First in Human, Open-Label Multicenter Study to Evaluate ALX2004, an Antibody Drug Conjugate Targeting EGFR in Participants with Advanced or Metastatic Select Solid Tumors	Adverse Events Common Terminology Criteria for Adverse Events Complete response Dose-limiting toxicities Overall response rate Partial response Response evaluation criteria in solid tumors Treatment Emergent Adverse Events	Safety/Toxicity > Adverse Drug Reactions Safety/Toxicity > Adverse Drug Reactions Efficacy > Clinical Response/Remission Safety/Toxicity > Safety/Tolerability Efficacy > Clinical Response/Remission Efficacy > Clinical Response/Remission Efficacy > Clinical Response/Remission Safety/Toxicity > Adverse Drug Reactions	Primary Outcome Measures: Phase 1a: Incidence of dose limiting toxicities (DLTs) [Time Frame: Up to 28 days] Phase 1a: Number and proportion of participants enrolled in the dose escalation phase who experience dose-limiting toxicities (DLTs), received at least one dose of ALX2004 and completed the DLT evaluation Phase 1a: Incidence of treatment emergent adverse events [Time Frame: Up to 2 years f…	Adverse Events Area under the curve score Clinical benefit rate Cmax Common Terminology Criteria for Adverse Events Complete response Duration of overall response Elimination half-life Immunogenicity (other timeframe) Immunogenicity Overall response rate Overall survival Partial response Progression-free survival Progressive disease rate Response evaluation criteria in solid tumors Tmax Treatment…	Safety/Toxicity > Adverse Drug Reactions Pharmacokinetics/Pharmacodynamics > PK/PD Efficacy > Clinical Response/Remission Pharmacokinetics/Pharmacodynamics > PK/PD Safety/Toxicity > Adverse Drug Reactions Efficacy > Clinical Response/Remission Efficacy > Clinical Response/Duration Pharmacokinetics/Pharmacodynamics > PK/PD Efficacy > Immunological Response Safety/Toxicity > Adverse Drug Reactions …	Secondary Outcome Measures: Phase 1a and 1b: Maximum Concentration (Cmax) [Time Frame: Up to 2 years] To evaluate the Cmax of ALX2004 Phase 1a and 1b: Time of Maximum Plasma Concentration (Tmax) [Time Frame: Up to 2 years] To evaluate the Tmax of ALX2004 Phase 1a and 1b: Clearance (CL) [Time Frame: Up to 2 years] To evaluate the clearance of ALX2004 Phase 1a and 1b: Area under the concentration t…	2025-08-19	Actual							2027-06-01	Anticipated	2027-12-01	Anticipated
642148	CTR20252365 NCT07043751 TQB6411-I-01 TrialTroveID-642148	A Phase I Clinical Trial Evaluating the Tolerance, Pharmacokinetics and Preliminary Efficacy of Injection TQB6411 in Subjects With Advanced Malignant Tumors	I	Open	Oncology	Oncology: Colorectal; Oncology: Esophageal; Oncology: Head/Neck; Oncology: Lung, Non-Small Cell; Oncology: Unspecified Solid Tumor	Nasopharyngeal; Second line; Squamous Cell; Stage III; Stage IV	Carcinoma, Non-Small-Cell Lung; Colorectal Neoplasms; Esophageal Neoplasms; Head and Neck Neoplasms; Nasopharyngeal Neoplasms; Neoplasms	Trialtrove	Sino Biopharmaceutical/Chia Tai Tianqing Pharmaceutical Group Co./Nanjing Shunxin Pharmaceutical Co.	Sponsor	Industry, all other pharma	China		Beijing	100026	TQB-6411	EGFR antagonist	epidermal growth factor receptor; MET proto-oncogene, receptor tyrosine kinase	Anticancer, other	Biological > Protein > Antibody > Antibody-drug conjugate; Biological > Protein > Antibody > Bispecific antibody; Small molecule > Synthetic small molecule								To study the Tolerance, Pharmacokinetics and Preliminary Efficacy of Injection TQB6411 in Subjects With Advanced Malignant Tumors	Adverse Events Dose-limiting toxicities Maximum tolerated dose Safety and Tolerability	Safety/Toxicity > Adverse Drug Reactions Safety/Toxicity > Safety/Tolerability Safety/Toxicity > Safety/Tolerability Safety/Toxicity > Safety/Tolerability	Dose-limiting toxicity [Time Frame: Up to24 months] Dosage-limiting toxicity refers to any of the following events that researchers and sponsors believe to be related to the treatment of TQB6411 for injection (including positively related, likely related, and possible related) (except for special instructions, the degree of adverse events is evaluated in accordance with National Cancer Institute …	Area under the curve score Clinical benefit rate Cmax Complete response Duration of overall response Immunogenicity (other timeframe) Immunogenicity Neutralizing antibody response Overall response rate - duration Overall response rate Overall survival Progression-free survival Safety and Tolerability Stable Disease Tmax	Pharmacokinetics/Pharmacodynamics > PK/PD Efficacy > Clinical Response/Remission Pharmacokinetics/Pharmacodynamics > PK/PD Efficacy > Clinical Response/Remission Efficacy > Clinical Response/Duration Efficacy > Immunological Response Safety/Toxicity > Adverse Drug Reactions Efficacy > Immunological Response Efficacy > Clinical Response/Remission Efficacy > Clinical Response/Remission Efficacy > S…	Peak drug concentration (Cmax) [Time Frame: Within 14 days after administration] It refers to the highest blood drug concentration achieved after administration of TQB6411 for injection. Area under the concentration-time curve from time zero to the last measurable concentration time t (AUC0-t) [Time Frame: Within 14 days after administration] Area under the concentration-time curve from time zero…	2025-07-15	Actual							2027-12-01	Anticipated	2028-06-01	Anticipated
639631	EUCT number: 2025-520743-33-00 OMTX705-004 TrialTroveID-639631	Phase I b/II dose-escalation trial of OMTX705, an anti-fibroblast activation protein antibody-drug conjugate, in combination with regorafenib and tislelizumab in patients with advanced/metastatic colorectal cancer	I/II	Open	Oncology	Oncology: Colorectal	Fourth line or greater; MSS/pMMR; PD-1 Naive; PD-L1 Naive; Stage III; Stage IV; Third line	Colorectal Neoplasms	Trialtrove	Oncomatryx	Sponsor	Industry, all other pharma	Spain		Derio	48160	OMTX-705	Tubulin inhibitor; Tubulin polymerization inhibitor	fibroblast activation protein alpha	Anticancer, other	Biological > Protein > Antibody > Antibody-drug conjugate; Biological > Protein > Antibody > Monoclonal antibody, other; Small molecule > Synthetic small molecule	regorafenib tislelizumab	Fibroblast growth factor receptor 1 antagonist; Fibroblast growth factor receptor 2 antagonist; Platelet-derived growth factor (PDGF) receptor antagonist; Platelet-derived growth factor alpha receptor antagonist; Platelet-derived growth factor beta receptor antagonist; Vascular endothelial growth factor receptor 1 antagonist; Vascular endothelial growth factor receptor 2 antagonist; Vascular endo…	B-Raf proto-oncogene, serine/threonine kinase; KIT proto-oncogene, receptor tyrosine kinase; platelet derived growth factor receptor alpha; Raf-1 proto-oncogene, serine/threonine kinase; ret proto-oncogene programmed cell death 1	Anticancer, other Anticancer, immunological	Small molecule; Small molecule > Synthetic small molecule Biological > Protein > Antibody > Humanized monoclonal antibody	BRAF; BRAF V600E; CD4; CYP3A4; GPT; KRAS; NRAS; SLC45A2; VEGFA	Companion Diagnosis; Diagnostic; Predictive; Predisposing; Prognostic	The overarching objective of this study is to explore the safety and efficacy of OMTX705 in combination with regorafenib and OMTX705 in combination with regorafenib and tislelizumab in patients with advanced/metastatic MSS CRC who have progressed to (at least) the second-line of standard systemic therapy for the metastatic disease.	Adverse Events Common Terminology Criteria for Adverse Events Dose-limiting toxicities Maximum tolerated dose Overall response rate Response evaluation criteria in solid tumors Response rate Safety and Tolerability Treatment Emergent Adverse Events Vital signs	Safety/Toxicity > Adverse Drug Reactions Safety/Toxicity > Adverse Drug Reactions Safety/Toxicity > Safety/Tolerability Safety/Toxicity > Safety/Tolerability Efficacy > Clinical Response/Remission Efficacy > Clinical Response/Remission Efficacy > Clinical Response/Remission Safety/Toxicity > Safety/Tolerability Safety/Toxicity > Adverse Drug Reactions Safety/Toxicity > Serious Adverse Events	Primary Objectives: Part 1: • To determine the safety and tolerability of OMTX705 in combination with regorafenib (Part 1A) and OMTX705 in combination with regorafenib and tislelizumab (Part 1B) in patients with advanced/metastatic MSS CRC. • To identify the maximum tolerated dose (MTD) or, in the absence of dose limiting toxicities (DLTs), a recommended dose for Part 2. Part 2: • To evaluate the…	Area under the curve score Clinical benefit rate Cmax Complete response Duration of overall response Immunogenicity (other timeframe) Immunogenicity Overall survival Progression-free survival Response evaluation criteria in solid tumors Safety and Tolerability Time to response Tmax	Pharmacokinetics/Pharmacodynamics > PK/PD Efficacy > Clinical Response/Remission Pharmacokinetics/Pharmacodynamics > PK/PD Efficacy > Clinical Response/Remission Efficacy > Clinical Response/Duration Efficacy > Immunological Response Safety/Toxicity > Adverse Drug Reactions Efficacy > Survival Efficacy > Survival Efficacy > Clinical Response/Remission Safety/Toxicity > Safety/Tolerability Efficac…	Secondary objective: Part 1 and Part 2: To evaluate the initial antitumor activity of OMTX705 in combinations and regorafenib monotherapy through other treatment responses and time to event efficacy endpoints. To assess the immunogenicity of OMTX705. To assess the pharmacokinetic (PK) profile of OMTX705 with regorafenib/tislelizumab. Part 2: To further evaluate the safety and tolerability of the …	2025-07-24	Actual							2027-02-04	Anticipated
638950	EUCT number: 2024-518015-19-00 M24-534 NCT07023289 TrialTroveID-638950	A Phase II, Randomized, Open-Label Study Comparing Telisotuzumab Adizutecan (ABBV-400) Monotherapy to the Current Standard of Care in Subjects With Post Adjuvant ctDNA Positive Colorectal Cancer and No Radiographic Evidence of Disease (NED)	II	Open	Oncology	Oncology: Colorectal	(N/A); Adjuvant	Colorectal Neoplasms	Trialtrove	AbbVie	Sponsor	Industry, Top 20 Pharma	United States	IL	North Chicago	IL 60064	telisotuzumab adizutecan	Hepatocyte growth factor antagonist; DNA topoisomerase I inhibitor; DNA topoisomerase inhibitor	DNA topoisomerase I; MET proto-oncogene, receptor tyrosine kinase	Anticancer, other	Biological > Protein > Antibody > Antibody-drug conjugate; Biological > Protein > Antibody > Monoclonal antibody, other; Small molecule > Synthetic small molecule								Colorectal cancer (CRC) is the third most common type of cancer diagnosed worldwide. The purpose of this study is to assess change in disease activity when telisotuzumab adizutecan is given alone compared to standard of care (SOC) given alone.	Disease-free survival Recurrence	Efficacy > Survival Efficacy > Clinical Response/Remission	Primary Outcomes Percentage of Participants with disease free survival (DFS) Event [Time Frame: Up to Approximately 51 Months] DFS is defined as the time from randomization to the time of first occurrence of first radiographic recurrence of colorectal cancer (CRC), (either local recurrence or distant metastases) as determined by the investigator, or death from any cause.	Circulating Tumor Cells Immunogenicity (other timeframe) Immunogenicity Overall survival Safety and Tolerability	Efficacy > Clinical Response/Remission Efficacy > Immunological Response Safety/Toxicity > Adverse Drug Reactions Efficacy > Survival Safety/Toxicity > Safety/Tolerability	Secondary Outcomes Change in Circulating Tumor Deoxyribonucleic Acid (ctDNA) Clearance at 6 months [Time Frame: 6 Months] ctDNA clearance at 6 months is defined as ctDNA negative at 6 months after randomization. Overall Survival (OS) [Time Frame: Up to Approximately 51 Months] OS is defined as the time from randomization to the event of death from any cause. Secondary objective To evaluate the sa…	2025-08-03	Actual							2029-11-01	Anticipated	2029-11-01	Anticipated
579154	CTR20242618 HB0052-01 NCT06992687 TrialTroveID-579154	A Phase I/II, Open-Label, Multicenter Study to Evaluate the Safety, Pharmacokinetics, Pharmacodynamics, and Efficacy of HB0052 in Patients With Advanced Solid Tumors	I/II	Open	Oncology	Oncology: Breast; Oncology: Cervical; Oncology: Colorectal; Oncology: Endometrial; Oncology: Esophageal; Oncology: Gastric; Oncology: Head/Neck; Oncology: Liver; Oncology: Lung, Non-Small Cell; Oncology: Melanoma; Oncology: Osteosarcoma; Oncology: Ovarian; Oncology: Pancreas; Oncology: Renal; Oncology: Soft Tissue Sarcoma; Oncology: Unspecified Solid Tumor	HER2 low; Localized; Locally advanced; Metastatic; Second line; Squamous Cell; Stage III; Stage IV	Breast Neoplasms; Carcinoma, Non-Small-Cell Lung; Carcinoma, Renal Cell; Colorectal Neoplasms; Endometrial Neoplasms; Esophageal Neoplasms; Ewing Sarcoma; Fibrosarcoma; Head and Neck Neoplasms; Kidney Neoplasms; Leiomyosarcoma; Liposarcoma; Liver Neoplasms; Melanoma; Neoplasms; Osteosarcoma; Ovarian Neoplasms; Pancreatic Neoplasms; Rhabdomyosarcoma; Sarcoma; Stomach Neoplasms; Synovial Sarcoma; U…	Trialtrove	Zhejiang Huahai Pharmaceutical Co./Huabo Biopharm Co. (Other Hospital/Academic/Medical Center)	Sponsor Collaborator	Industry, all other pharma Academic	China		Linhai	317024	HB-0052	Immuno-oncology therapy; Immune checkpoint inhibitor	5'-nucleotidase ecto	Anticancer, immunological	Biological > Protein > Antibody > Antibody-drug conjugate; Small molecule > Synthetic small molecule						CD4; CLDN18; CYP3A4; ERBB2; SLCO1A2; UGT1A1	Diagnostic; Predictive; Predisposing; Prognostic	To evaluate the safety and tolerability of HB0052 in patients with advanced solid tumors To evaluate HB0052 for injection in Patients with advanced solid tumors In the Phase I study, the safety and tolerability of HB0052 will be evaluated in patients with advanced solid tumors. In the Phase II study, the safety and preliminary efficacy of HB0052 at RP2D will be evaluated in patients with advanced…	Adverse Events Cardiac Telemetry Dose-limiting toxicities Maximum tolerated dose Safety and Tolerability Vital signs	Safety/Toxicity > Adverse Drug Reactions Safety/Toxicity > Cardiac Measures/Events Safety/Toxicity > Safety/Tolerability Safety/Toxicity > Safety/Tolerability Safety/Toxicity > Safety/Tolerability Safety/Toxicity > Serious Adverse Events	Primary Outcome Measures: Safety and tolerability [Time Frame: Up to 12 Months] Number of participants with a Dose Limiting Toxicity (DLT) \[ Time Frame: During the first 21 days \]DLTs will be assessed during the first 21 days of treatment for dose-escalation phase and are defined as toxicities that meet pre defined severity criteria, and assessed as having a suspected or definite relationship t…	Area under the curve score Clinical benefit rate Cmax Duration of overall response Elimination half-life Immunogenicity Neutralizing antibody response Overall response rate - duration Overall response rate Overall survival Progression-free survival Response evaluation criteria in solid tumors Safety and Tolerability Time to response Tmax	Pharmacokinetics/Pharmacodynamics > PK/PD Efficacy > Clinical Response/Remission Pharmacokinetics/Pharmacodynamics > PK/PD Efficacy > Clinical Response/Duration Pharmacokinetics/Pharmacodynamics > PK/PD Safety/Toxicity > Adverse Drug Reactions Efficacy > Immunological Response Efficacy > Clinical Response/Remission Efficacy > Clinical Response/Remission Efficacy > Survival Efficacy > Survival Eff…	Secondary Outcome Measures: AUC [Time Frame: Up to 24 Months] Area Under concentration-time Curve (AUC) Cmax [Time Frame: Up to 24 Months] Maximum serum concentration (Cmax) Tmax [Time Frame: Up to 24 Months] Half-life time of maximum concentration Other Outcome Measures: ORR assessment in dose-escalation phase [Time Frame: Up to 24 Months] Overall response rate (ORR) as measured by RECIST v1.1. …	2024-09-01	Actual							2025-09-30	Anticipated	2025-11-30	Anticipated
569490	CTR20251136 KY-0301-XG101 NCT06928363 TrialTroveID-569490	A First-in-human, Multicenter, Open-label Phase I/II Investigational Study to Evaluate the Safety, Tolerability, Pharmacokinetics, and Preliminary Efficacy of KY-0301 as Monotherapy in Patients With Advanced Solid Tumors.	I/II	Planned	Oncology	Oncology: Colorectal; Oncology: Esophageal; Oncology: Gastric; Oncology: Head/Neck; Oncology: Lung, Non-Small Cell; Oncology: Unspecified Solid Tumor	Adenocarcinoma; Fourth line or greater; Large Cell; MSI-H/dMMR; Second line; Squamous Cell; Stage III; Stage IV	Carcinoma, Non-Small-Cell Lung; Colorectal Neoplasms; Esophageal Neoplasms; Head and Neck Neoplasms; Neoplasms; Stomach Neoplasms	Trialtrove	Novatim Immune Therapeutics (Zhejiang) Co.	Sponsor	Industry, all other pharma	China		Shanghai		KY-0301	Immuno-oncology therapy	epidermal growth factor receptor; MET proto-oncogene, receptor tyrosine kinase	Anticancer, immunological	Biological > Protein > Antibody > Antibody-drug conjugate; Biological > Protein > Antibody > Bispecific antibody								To evaluate the safety, tolerability, pharmacokinetics, and preliminary efficacy of KY-0301 as monotherapy in patients with advanced solid tumors. This trial will be conducted at approximately multi-sites nationwide, and approximately110\~212 participants with unresectable locally advanced or metastatic solid tumors will be invited to participate. The study consists of three parts: Phase I dose e…	Adverse Events Dose-limiting toxicities Maximum tolerated dose Overall response rate Response evaluation criteria in solid tumors Safety and Tolerability Serious Adverse Event Vital signs	Safety/Toxicity > Adverse Drug Reactions Safety/Toxicity > Safety/Tolerability Safety/Toxicity > Safety/Tolerability Efficacy > Clinical Response/Remission Efficacy > Clinical Response/Remission Safety/Toxicity > Safety/Tolerability Safety/Toxicity > Serious Adverse Events Safety/Toxicity > Serious Adverse Events	Occurrence of dose-limiting toxicity (DLT) [Time Frame: 28 days] DLT is defined as an adverse event (AE) that meets protocol defined DLT criteria during cycle 1 and is at least possibly related to study drug. MTD [Time Frame: Up to 24 Months] The maximum tolerated dose (MTD) is defined as the maximum dose where the number of cases of DLT ≤ 1/6 of the total number of cases during the DLT observati…	Area under the curve score Circulating Tumor Cells Clinical benefit rate Cmax Duration of overall response Elimination half-life Immunogenicity (other timeframe) Immunogenicity Overall response rate - duration Overall response rate Overall survival Partial response Plasma concentration Progression-free survival Response evaluation criteria in solid tumors Safety and Tolerability Volume of distrib…	Pharmacokinetics/Pharmacodynamics > PK/PD Efficacy > Clinical Response/Remission Efficacy > Clinical Response/Remission Pharmacokinetics/Pharmacodynamics > PK/PD Efficacy > Clinical Response/Duration Pharmacokinetics/Pharmacodynamics > PK/PD Efficacy > Immunological Response Safety/Toxicity > Adverse Drug Reactions Efficacy > Clinical Response/Remission Efficacy > Clinical Response/Remission Effi…	The area under curve (AUC) of KY-0301 (ADC) in plasma [Time Frame: Up to 24 Months] Area under the plasma concentration versus time curve The immunogenicity of KY-0301 [Time Frame: Up to 24 Months] Occurrence of anti-drug antibodies (ADA) Objective response rate (ORR) [Time Frame: Up to 24 Months] defined as percentage of participants with confirmed best overall response of confirmed partial resp…	2025-05-01	Anticipated							2027-11-12	Anticipated	2027-12-15	Anticipated
567147	TrialTroveID-567147	A global phase I clinical study to evaluate CT-P70 for the treatment of solid cancers	I	Open	Oncology	Oncology: Colorectal; Oncology: Esophageal; Oncology: Gastric; Oncology: Lung, Non-Small Cell; Oncology: Unspecified Solid Tumor	(N/A); Line of therapy N/A	Carcinoma, Non-Small-Cell Lung; Colorectal Neoplasms; Esophageal Neoplasms; Stomach Neoplasms	Trialtrove	Celltrion	Sponsor	Industry, all other pharma	South Korea		Incheon	406-840	CT-P70	DNA topoisomerase I inhibitor; Immuno-oncology therapy	DNA topoisomerase I; MET proto-oncogene, receptor tyrosine kinase	Anticancer, immunological	Biological > Protein > Antibody > Antibody-drug conjugate; Small molecule > Synthetic small molecule								To evaluate CT-P70 for the treatment of solid cancers							2025-08-25	Actual
566886	CTR20250100 HS-20110-101 NCT06892379 TrialTroveID-566886	A Phase I Clinical Trial to Evaluate the Safety, Tolerability, Pharmacokinetics, and Efficacy of HS-20110 in Participants with Advanced Solid Tumors	I	Open	Oncology	Oncology: Bile Duct (Cholangiocarcinoma); Oncology: Colorectal; Oncology: Esophageal; Oncology: Gastric; Oncology: Neuroendocrine; Oncology: Pancreas	Gastrointestinal; MSI-H/dMMR; Second line; Stage III; Stage IV	Bile Duct Neoplasms; Cholangiocarcinoma; Colorectal Neoplasms; Esophageal Neoplasms; Neoplasms; Neuroendocrine Tumors; Pancreatic Neoplasms; Stomach Neoplasms	Trialtrove	Jiangsu Hansoh Pharmaceutical Group Co./Changzhou Hengbang Pharmaceutical Co. Jiangsu Hansoh Pharmaceutical Group Co./Shanghai Hansoh Biomedical Technology Co.	Sponsor Sponsor	Industry, all other pharma Industry, all other pharma	China China		Lianyungang Lianyungang	222069 222069	HS-20110	Unidentified pharmacological activity	Unspecified	Anticancer, immunological	Biological > Protein > Antibody > Antibody-drug conjugate; Small molecule; Small molecule > Synthetic small molecule						ABCG2; albumin; CDH17; CYP2D6; CYP3A4; ERBB2; INVS	Diagnostic; Predictive; Predisposing; Prognostic	This is an open-label, multicenter study to evaluate the safety and tolerability of HS-20110 in participants with advanced solid malignant tumors	Maximum tolerated dose Overall response rate Response evaluation criteria in solid tumors Safety and Tolerability	Safety/Toxicity > Safety/Tolerability Efficacy > Clinical Response/Remission Efficacy > Clinical Response/Remission Safety/Toxicity > Safety/Tolerability	Maximum tolerated dose (MTD) or maximum applicable dose (MAD) [Time Frame: From day 1 to one months after the last dose in Phase 1a] Objective response rate (ORR) as per RECIST v1.1 [Time Frame: From screening to 2 months after the last dose] Primary objective: To evaluate the safety and tolerability of HS-20110 in subjects with advanced solid tumors Primary Endpoints: index Phase Ia: Maximum Tol…	Adverse Events Clinical benefit rate Duration of overall response Immunogenicity (other timeframe) Immunogenicity Overall response rate Overall survival Progression-free survival Response evaluation criteria in solid tumors Safety and Tolerability Serious Adverse Event	Safety/Toxicity > Adverse Drug Reactions Efficacy > Clinical Response/Remission Efficacy > Clinical Response/Duration Efficacy > Immunological Response Safety/Toxicity > Adverse Drug Reactions Efficacy > Clinical Response/Remission Efficacy > Survival Efficacy > Survival Efficacy > Clinical Response/Remission Safety/Toxicity > Safety/Tolerability Safety/Toxicity > Serious Adverse Events	Incidence of adverse events (AEs), serious adverse events (SAEs), AEs leading to dose modification or permanent discontinuation, and specific laboratory abnormalities [Time Frame: From the first dose until 90 days after the last dose] Objective response rate (ORR), disease control rate (DCR), duration of response (DoR), and progression-free survival (PFS) as per Response Evaluation Criteria in So…	2025-02-26	Actual							2026-12-31	Anticipated	2027-09-30	Anticipated
562133	223675 EudraCT Number: 2025-520672-26 jRCT2011250008 NCT06885034 TrialTroveID-562133	A PhaseIb/II, Multicenter, Randomized, Open-label Study to Evaluate the Efficacy and Safety of GSK5764227 Alone and in Combination in Participants With Previously Treated Advanced Unresectable or Metastatic Gastrointestinal Solid Tumors	I/II	Open	Oncology	Oncology: Colorectal	Second line; Stage III; Stage IV; Third line	Colorectal Neoplasms; Digestive System Neoplasms; Gastrointestinal Neoplasms	Trialtrove	GlaxoSmithKline	Sponsor	Industry, Top 20 Pharma	United Kingdom		London	WC1A 1DG	risvutatug rezetecan	DNA topoisomerase I inhibitor; B7-H3 antagonist; Immuno-oncology therapy; Immune checkpoint inhibitor	CD276 molecule; DNA topoisomerase I	Anticancer, immunological	Biological > Protein > Antibody > Antibody-drug conjugate; Small molecule > Synthetic small molecule						albumin	Diagnostic; Predictive; Predisposing; Prognostic	This study will check how well a new medicine, GSK5764227, works, how safe it is and how the body handles it in participants all around the world with advanced inoperable or metastatic gastrointestinal cancer who have previously received treatment.	Complete response Overall response rate Partial response Response evaluation criteria in solid tumors	Efficacy > Clinical Response/Remission Efficacy > Clinical Response/Remission Efficacy > Clinical Response/Remission Efficacy > Clinical Response/Remission	Primary Outcome Measures Confirmed Objective Response Rate (ORR) [Time Frame: Up to approximately 17 months] Confirmed ORR is defined as the proportion of participants who have achieved best overall response (BOR) of confirmed complete response (CR) or partial response (PR) as assessed by investigator, according to Response Evaluation Criteria in Solid Tumors Version 1.1 (RECIST 1.1)	Adverse Events Alanine aminotransferase (ALT) response Alkaline phosphatase (ALP) Area under the curve score Aspartate aminotransferase level Bilirubin Cardiac Telemetry Cmax Common Terminology Criteria for Adverse Events Creatinine kinase level Duration of overall response Eosinophil levels Functional Assessment of Cancer Therapy-Anemia Functional Assessment of Cancer Therapy-General Hematocrit …	Safety/Toxicity > Adverse Drug Reactions Efficacy > Laboratory Measurements (Efficacy) Efficacy > Laboratory Measurements (Efficacy) Pharmacokinetics/Pharmacodynamics > PK/PD Efficacy > Laboratory Measurements (Efficacy) Efficacy > Laboratory Measurements (Efficacy) Safety/Toxicity > Cardiac Measures/Events Pharmacokinetics/Pharmacodynamics > PK/PD Safety/Toxicity > Adverse Drug Reactions Safety/…	Secondary Outcome Measures Unconfirmed ORR Unconfirmed ORR is defined as the proportion of participants who have achieved a BOR of CR or PR as assessed by investigator, according to RECIST 1.1. [Time Frame: Up to approximately 32 months] Duration of Response (DoR) DoR is defined as the time from the date of the first documented objective response (CR/PR as assessed by investigator according to RE…	2025-06-11	Actual							2027-11-11	Anticipated	2028-06-23	Anticipated
560534	2024-517416-30 5909-005 EUCT number: 2024-517416-30-00 MK-5909-005 NCT06864169 REJOICE-GI01 TrialTroveID-560534 U1111-1312-2472	A Phase II Nonrandomized, Open-label, Multisite Study to Evaluate the Safety and Efficacy of Raludotatug Deruxtecan in Participants With Gastrointestinal Cancers	II	Open	Oncology	Oncology: Bile Duct (Cholangiocarcinoma); Oncology: Colorectal; Oncology: Esophageal; Oncology: Gallbladder; Oncology: Gastric; Oncology: Pancreas	Distal; Hilar; Intrahepatic; Second line; Stage III; Stage IV; Unresectable	Bile Duct Neoplasms; Cholangiocarcinoma; Colorectal Neoplasms; Esophageal Neoplasms; Gallbladder Neoplasms; Gastrointestinal Neoplasms; Pancreatic Neoplasms; Stomach Neoplasms	Trialtrove	Merck & Co./Merck Sharp & Dohme (MSD) Daiichi Sankyo	Sponsor Collaborator	Industry, Top 20 Pharma Industry, all other pharma	United States Japan	NJ	Rahway Chuo-ku	07065 103-8426	raludotatug deruxtecan	DNA topoisomerase I inhibitor	cadherin 6; DNA topoisomerase I	Anticancer, other	Biological > Protein > Antibody > Antibody-drug conjugate; Small molecule > Synthetic small molecule						CYLD; FBN2	Diagnostic; Predictive; Predisposing; Prognostic	Researchers are looking for new ways to treat certain types of advanced gastrointestinal (GI) cancers. The study medicine raludotatug deruxtecan (also called MK-5909, R-DXd, or DS-6000a) is a type of medicine called an antibody-drug conjugate (ADC). An ADC attaches to a protein on cancer cells and delivers treatment to destroy those cells. The main goal of this study is to learn if the cancer res…	Complete response Overall response rate Partial response Response evaluation criteria in solid tumors	Efficacy > Clinical Response/Remission Efficacy > Clinical Response/Remission Efficacy > Clinical Response/Remission Efficacy > Clinical Response/Remission	Primary Outcome Measures Objective Response Rate (ORR) [Time Frame: Approximately 15 months] ORR is defined as the percentage of participants with Complete Response (CR: disappearance of all target lesions) or Partial Response (PR: at least a 30% decrease in the sum of diameters of target lesions) per RECIST 1.1. The percentage of participants who experience CR or PR as assessed by BICR will be p…	Adverse Events Complete response Duration of overall response Overall response rate - duration Overall survival Partial response Progression-free survival Progressive disease rate Response evaluation criteria in solid tumors Safety and Tolerability	Safety/Toxicity > Adverse Drug Reactions Efficacy > Clinical Response/Remission Efficacy > Clinical Response/Duration Efficacy > Clinical Response/Remission Efficacy > Survival Efficacy > Clinical Response/Remission Efficacy > Survival Efficacy > Clinical Response/Progression Efficacy > Clinical Response/Remission Safety/Toxicity > Safety/Tolerability	Secondary Outcome Measures Number of Participants who Experience One or More Adverse Events (AEs) [Time Frame: Up to approximately 14 months] An adverse event (AE) is any untoward medical occurrence in a clinical study participant, temporally associated with the use of study intervention, whether or not considered related to the study intervention. The number of participants who experience an AE …	2025-04-01	Actual							2026-07-06	Anticipated	2029-01-04	Anticipated
560159	CTR20251946 NCT06859762 TrialTroveID-560159 YL217-INT-101-01	A Phase I, Multicenter, Open-Label, First-in-Human Study to Evaluate the Safety, Tolerability, Pharmacokinetics, and Efficacy of YL217 in Patients With Advanced Solid Tumors	I	Open	Oncology	Oncology: Colorectal; Oncology: Esophageal; Oncology: Gastric; Oncology: Liver; Oncology: Neuroendocrine; Oncology: Pancreas; Oncology: Unspecified Solid Tumor	BRAF; Gastrointestinal; HER2 negative; MSI-H/dMMR; Pancreatic; Second line; Stage III; Stage IV	Colorectal Neoplasms; Esophageal Neoplasms; Liver Neoplasms; Neoplasms; Neuroendocrine Tumors; Pancreatic Neoplasms; Stomach Neoplasms	Trialtrove	MediLink Therapeutics (Suzhou) Co.	Sponsor	Industry, all other pharma	China		Suzhou		YL-217	Cadherin antagonist; Immuno-oncology therapy	cadherin 17	Anticancer, immunological	Biological > Protein > Antibody > Antibody-drug conjugate; Small molecule > Synthetic small molecule						BRAF; ERBB2	Diagnostic; Predictive; Predisposing; Prognostic	To evaluate the safety and tolerability of YL217 in the treatment of patients with advanced solid tumors, confirm the maximum tolerated dose and recommended extended dose of YL217 in patients with advanced solid tumors, and further evaluate the effectiveness of YL217 in selected patients with advanced solid tumors at the recommended extended dose and determine the recommended Phase II dose of YL2…	Adverse Events Cardiac Telemetry Change in oxygen saturation Complete response Dose-limiting toxicities Maximum tolerated dose Overall response rate Partial response Safety and Tolerability Vital signs	Safety/Toxicity > Adverse Drug Reactions Safety/Toxicity > Cardiac Measures/Events Efficacy > Respiratory Function Efficacy > Clinical Response/Remission Safety/Toxicity > Safety/Tolerability Safety/Toxicity > Safety/Tolerability Efficacy > Clinical Response/Remission Efficacy > Clinical Response/Remission Safety/Toxicity > Safety/Tolerability Safety/Toxicity > Serious Adverse Events	Primary Outcome Measures: Nature and frequency of dose-limiting toxicity(DLT) [Time Frame: Up to approximately 3 years] The purpose of DLT is to find maximum tolerated dose (MTD). Nature and frequency of adverse events (AEs) with severity [Time Frame: Up to approximately 3 years] Nature and frequency of AEs with severity is aim to evaluate the safety of YL217. objective response rate (ORR) [Time …	Area under the curve score Change in oxygen saturation Clinical benefit rate Cmax Complete response Duration of overall response Elimination half-life Immunogenicity (other timeframe) Immunogenicity Overall response rate Overall survival Partial response Progression-free survival Progressive disease rate Safety and Tolerability Stable Disease Time to response Tmax Volume of distribution	Pharmacokinetics/Pharmacodynamics > PK/PD Efficacy > Respiratory Function Efficacy > Clinical Response/Remission Pharmacokinetics/Pharmacodynamics > PK/PD Efficacy > Clinical Response/Remission Efficacy > Clinical Response/Duration Pharmacokinetics/Pharmacodynamics > PK/PD Efficacy > Immunological Response Safety/Toxicity > Adverse Drug Reactions Efficacy > Clinical Response/Remission Efficacy > …	Secondary Outcome Measures: Eastern Cooperative Oncology Group performance status (ECOG PS) [Time Frame: Up to approximately 3 years] Deterioration of Eastern Cooperative Oncology Group performance status (ECOG PS) To evaluate safety endpoint of peripheral oxygen saturation (SpO2) [Time Frame: Up to approximately 3 years] Characterize Pharmacokinetics(PK) parameter AUC [Time Frame: Up to approxim…	2025-07-02	Actual							2027-07-01	Anticipated	2027-07-01	Anticipated
557229	NCT06827613 START-002 TrialTroveID-557229	A Phase Ib/II, Open-label Study to Investigate the Safety and Efficacy of Invikafusp Alfa (STAR0602), a Selective T Cell Receptor (TCR)-targeting, Bifunctional Antibody-fusion Molecule, in Combination with Sacituzumab Govitecan in Participants with Unresectable, Locally Advanced, or Metastatic Solid Tumors (START-002)	I/II	Open	Oncology	Oncology: Breast; Oncology: Colorectal; Oncology: Lung, Non-Small Cell; Oncology: Ovarian; Oncology: Pancreas; Oncology: Unspecified Solid Tumor	Estrogen receptor positive; HER2 negative; MSI-H/dMMR; Platinum-resistant; Progesterone receptor positive; Second line; Stage III; Stage IV; Triple receptor negative	Breast Neoplasms; Carcinoma, Non-Small-Cell Lung; Colorectal Neoplasms; Ovarian Neoplasms; Pancreatic Neoplasms	Trialtrove	Marengo Therapeutics	Sponsor	Industry, all other pharma	United States	MA	Cambridge	02139	sacituzumab govitecan invikafusp alfa, Marengo Therapeutics	DNA topoisomerase I inhibitor Interleukin 2 receptor agonist; T cell stimulant; Immuno-oncology therapy	DNA topoisomerase I; tumor associated calcium signal transducer 2 interleukin 2	Anticancer, immunological Anticancer, immunological	Biological > Protein > Antibody > Antibody-drug conjugate; Biological > Protein > Antibody > Humanized monoclonal antibody; Small molecule > Synthetic small molecule Biological > Protein > Antibody > Monoclonal antibody, other; Biological > Protein > Recombinant protein > Fusion protein						ERBB2	Diagnostic; Predictive; Predisposing; Prognostic	This is a Phase 1b/2, Open-label Study to Investigate the Safety and Efficacy of Invikafusp alfa (STAR0602), a Selective T Cell Receptor (TCR)-targeting, Bifunctional Antibody-fusion Molecule, in Combination with Sacituzumab Govitecan in Participants with Unresectable, Locally Advanced, or Metastatic Solid Tumors. To assess invikafusp alfa in combination with Gilead's Trodelvy® for HR+/HER2- and …	Adverse Events Complete response Overall response rate Partial response Safety and Tolerability Serious Adverse Event	Safety/Toxicity > Adverse Drug Reactions Efficacy > Clinical Response/Remission Efficacy > Clinical Response/Remission Efficacy > Clinical Response/Remission Safety/Toxicity > Safety/Tolerability Safety/Toxicity > Serious Adverse Events	Primary Outcome Measures Phase 1 (Safety Run-In): Number of Participants with Dose Limiting Toxicites (DLTs) [Time Frame: 21 days following the first dose of STAR0602 + Sacituzumab Govitecan] Phase 1 and 2 (Safety Run-In and Cohort Expansion): Number of Participants with Adverse Events and Serious Adverse Events [Time Frame: Up to 3 years] Phase 1 and 2 (Safety Run-In and Cohort Expansion): Perce…	Area under the curve score Clinical benefit rate Cmax Complete response Duration of overall response Overall response rate - duration Overall survival Partial response Progression-free survival Safety and Tolerability Stable Disease Volume of distribution	Pharmacokinetics/Pharmacodynamics > PK/PD Efficacy > Clinical Response/Remission Pharmacokinetics/Pharmacodynamics > PK/PD Efficacy > Clinical Response/Remission Efficacy > Clinical Response/Duration Efficacy > Clinical Response/Remission Efficacy > Survival Efficacy > Clinical Response/Remission Efficacy > Survival Safety/Toxicity > Safety/Tolerability Efficacy > Clinical Response/Remission Phar…	Secondary Outcome Measures Phase 1 and 2 (Safety Run-In and Cohort Expansion): Duration of Response (DOR) [Time Frame: Up to 3 years] Phase 1 and 2 (Safety Run-In and Cohort Expansion): Percentage of Participants with Disease Contral (DCR) [Time Frame: Up to 3 years] Proportion of participants who have a complete response (CR) or partial response (PR) or stable disease (SD) Phase 1 and 2 (Safety …	2025-03-24	Actual							2027-01-01	Anticipated	2028-01-01	Anticipated
557028	CTR20243730 HS-20093-105 NCT06825624 TrialTroveID-557028	ARTEMIS-102: a Phase Ib Study of HS-20093 Combination Therapy to Evaluate the Safety, Tolerability, Pharmacokinetics and Efficacy in Patients with Advanced Metastatic Colorectal Cancer	I	Open	Oncology	Oncology: Colorectal	First line; MSS/pMMR; Second line; Stage III; Stage IV	Colorectal Neoplasms	Trialtrove	Jiangsu Hansoh Pharmaceutical Group Co./Changzhou Hengbang Pharmaceutical Co. Jiangsu Hansoh Pharmaceutical Group Co./Shanghai Hansoh Biomedical Technology Co.	Sponsor Sponsor	Industry, all other pharma Industry, all other pharma	China China		Lianyungang Lianyungang	222069 222069	risvutatug rezetecan	DNA topoisomerase I inhibitor; B7-H3 antagonist; Immuno-oncology therapy; Immune checkpoint inhibitor	CD276 molecule; DNA topoisomerase I	Anticancer, immunological	Biological > Protein > Antibody > Antibody-drug conjugate; Small molecule > Synthetic small molecule	capecitabine fluorouracil leucovorin bevacizumab oxaliplatin	DNA synthesis inhibitor; Thymidylate synthase inhibitor; RNA synthesis inhibitor DNA synthesis inhibitor; Thymidylate synthase inhibitor; RNA synthesis inhibitor Unidentified pharmacological activity Vascular endothelial growth factor receptor 1 antagonist; Vascular endothelial growth factor receptor antagonist; Angiogenesis inhibitor DNA inhibitor	thymidylate synthetase vascular endothelial growth factor A Not applicable	Anticancer, antimetabolite Anticancer, antimetabolite Radio/chemosensitizer; Antianaemic; Antidepressant Anticancer, immunological; Neurological Anticancer, alkylating	Small molecule; Small molecule > Synthetic small molecule Small molecule > Synthetic small molecule Small molecule > Synthetic small molecule Biological > Protein > Antibody > Humanized monoclonal antibody; Biological > Protein > Antibody > Monoclonal antibody, other Small molecule > Synthetic small molecule	CYP3A4	Predictive; Predisposing; Prognostic	HS-20093 is a fully humanized IgG1 antibody-drug conjugate (ADC) which specifically binds to B7-H3, a target wildly expressed on solid tumor cells. The objectives of this study are to investigate the safety, tolerability, pharmacokinetics and efficacy of HS-20093 in combination with other anti-cancer agents in patients with advanced metastatic colorectal cancer.	Maximum tolerated dose Safety and Tolerability	Safety/Toxicity > Safety/Tolerability Safety/Toxicity > Safety/Tolerability	Maximum tolerated dose (MTD) for combination-treatments [Time Frame: Up to day 21 (arm 1/3/4) or 28 (arm 2/5) from the first dose] To determine the MTD for further evaluation of HS-20093 with other anti-cancer agents in subjects with metastatic colorectal cancer Primary objective: To evaluate the safety and tolerability of each combination therapy in patients with advanced mCRC. Primary endpoint …	Adverse Events Area under the curve score Cardiac Telemetry Clinical benefit rate Cmax Common Terminology Criteria for Adverse Events Duration of overall response Elimination half-life Immunogenicity (other timeframe) Immunogenicity Overall response rate Overall survival Plasma concentration Progression-free survival Progressive disease rate Response evaluation criteria in solid tumors Safety and…	Safety/Toxicity > Adverse Drug Reactions Pharmacokinetics/Pharmacodynamics > PK/PD Safety/Toxicity > Cardiac Measures/Events Efficacy > Clinical Response/Remission Pharmacokinetics/Pharmacodynamics > PK/PD Safety/Toxicity > Adverse Drug Reactions Efficacy > Clinical Response/Duration Pharmacokinetics/Pharmacodynamics > PK/PD Efficacy > Immunological Response Safety/Toxicity > Adverse Drug Reactio…	Incidence and severity of adverse events (AEs) [Time Frame: From the first dose through 90 days post end of treatment] AE assessed by investigator exclusively related to subject's underlying disease or medical condition \[graded according to the NCI Common Terminology Criteria for Adverse Events (CTCAE), Version 5.0\]. Any untoward medical occurrence in a clinical study participant, whether or no…	2024-10-03	Actual							2026-10-31	Anticipated	2026-12-31	Anticipated
556610	AndroMETa-CRC AndroMETa-CRC-533 EUCT number: 2024-512981-33-00 jRCT2031250013 M24-533 NCT06820463 TrialTroveID-556610	A Phase II, Open-Label, Randomized, Master Protocol Study to Evaluate Safety and Efficacy of Multiple Treatment Combinations With Telisotuzumab Adizutecan in Subjects With Metastatic Colorectal Cancer	II	Open	Oncology	Oncology: Colorectal	Line of therapy N/A; Stage IV	Colorectal Neoplasms	Trialtrove	AbbVie	Sponsor	Industry, Top 20 Pharma	United States	IL	North Chicago	IL 60064	telisotuzumab adizutecan	Hepatocyte growth factor antagonist; DNA topoisomerase I inhibitor; DNA topoisomerase inhibitor	DNA topoisomerase I; MET proto-oncogene, receptor tyrosine kinase	Anticancer, other	Biological > Protein > Antibody > Antibody-drug conjugate; Biological > Protein > Antibody > Monoclonal antibody, other; Small molecule > Synthetic small molecule	oxaliplatin (IV) fluorouracil leucovorin panitumumab bevacizumab	DNA inhibitor DNA synthesis inhibitor; Thymidylate synthase inhibitor; RNA synthesis inhibitor Unidentified pharmacological activity EGFR antagonist Vascular endothelial growth factor receptor 1 antagonist; Vascular endothelial growth factor receptor antagonist; Angiogenesis inhibitor	Not applicable epidermal growth factor receptor vascular endothelial growth factor A	Anticancer, alkylating Anticancer, antimetabolite Radio/chemosensitizer; Antianaemic; Antidepressant Anticancer, immunological Anticancer, immunological; Neurological	Small molecule > Synthetic small molecule Small molecule > Synthetic small molecule Small molecule > Synthetic small molecule Biological > Protein > Antibody > Human monoclonal antibody; Biological > Protein > Antibody > Monoclonal antibody, other Biological > Protein > Antibody > Humanized monoclonal antibody; Biological > Protein > Antibody > Monoclonal antibody, other			The purpose of this study is to assess adverse events and change in disease activity when telisotuzumab adizutecan is given in combination with oxaliplatin, fluorouracil (5FU), leucovorin (LV) (FOLFOX), and bevacizumab or panitumumab. The purpose of this trial was to evaluate the adverse events and changes in disease activity of telisotuzumab adizutecan when used in combination with oxaliplatin, …	Adverse Events Complete response Overall response rate Partial response Response evaluation criteria in solid tumors	Safety/Toxicity > Adverse Drug Reactions Efficacy > Clinical Response/Remission Efficacy > Clinical Response/Remission Efficacy > Clinical Response/Remission Efficacy > Clinical Response/Remission	Objective Response (OR) as Assessed by the Investigator confirmed complete response (CR) or partial response (PR) as assessed by the investigator per response evaluation criteria in solid tumors (RECIST), version 1.1. [Time Frame: Up to 24 Weeks] OR is defined as confirmed CR or PR as assessed by the investigator per RECIST, version 1.1. Number of Participants with Adverse Events (AE)s [Time Fram…	Duration of overall response Overall response rate - duration Overall response rate Overall survival Progression-free survival Response evaluation criteria in solid tumors Stable Disease	Efficacy > Clinical Response/Duration Efficacy > Clinical Response/Remission Efficacy > Clinical Response/Remission Efficacy > Survival Efficacy > Survival Efficacy > Clinical Response/Remission Efficacy > Clinical Response/Remission	Progression-Free Survival (PFS) as Assessed by the Investigator [Time Frame: Up to 22 Months] PFS is defined as the time from the first dose of study treatment to the first occurrence of radiographic progression based on RECIST version 1.1 as determined by the investigator or death from any cause, whichever occurs earlier. Duration of Response (DOR) as Assessed by the investigator [Time Frame: Up…	2025-04-24	Actual							2028-03-01	Anticipated	2028-04-01	Anticipated
555449	CTR20244167 MS202329_0003 NCT06806046 PROCEADE-CRC-02 TrialTroveID-555449	A Phase I, Open-label Study of AntiCEACAM5 AntibodyDrug Conjugate M9140 in Chinese Participants With Solid Tumors (PROCEADE-CRC-02)	I	Open	Oncology	Oncology: Colorectal	MSI-H/dMMR; PD-1 Refractory; PD-L1 Refractory; Second line; Stage III; Stage IV	Colorectal Neoplasms	Trialtrove	Merck KGaA/Merck Healthcare KGaA Merck KGaA	Sponsor Collaborator	Industry, all other pharma Industry, all other pharma	Germany Germany		Darmstadt Darmstadt	64293 64293	precemtabart tocentecan	DNA topoisomerase I inhibitor; DNA topoisomerase inhibitor; Carcinoembryonic antigen-related cell adhesion molecule 5 inhibitor; Immuno-oncology therapy; Immune checkpoint inhibitor	carcinoembryonic antigen related cell adhesion molecule 5; DNA topoisomerase I	Anticancer, immunological	Biological > Protein > Antibody > Antibody-drug conjugate; Small molecule > Synthetic small molecule						BRAF; VEGFA	Diagnostic; Predictive; Predisposing; Prognostic	The purpose of this study is to evaluate the safety and early clinical activity of M9140 in Chinese participants with locally advanced or metastatic colorectal cancer (CRC). To evaluate the safety and tolerability of M9140 monotherapy in Chinese patients with locally advanced or metastatic CRC	Dose-limiting toxicities Safety and Tolerability Treatment Emergent Adverse Events	Safety/Toxicity > Safety/Tolerability Safety/Toxicity > Safety/Tolerability Safety/Toxicity > Adverse Drug Reactions	Primary Outcome Measures Number of Participants With Dose Limiting Toxicities (DLTs) [Time Frame: Up to 21 days (Each cycle is of 21 days)] Number of Participants with Treatment-Emergent Adverse Events (TEAEs) [Time Frame: Up to 8 months] Primary endpoint and evaluation time Number of subjects with dose-limiting toxicity (DLT) Up to 21 days (each cycle is 21 days) Safety indicators	Duration of overall response Overall response rate Plasma concentration Progression-free survival Response evaluation criteria in solid tumors Safety and Tolerability	Efficacy > Clinical Response/Duration Efficacy > Clinical Response/Remission Pharmacokinetics/Pharmacodynamics > PK/PD Efficacy > Survival Efficacy > Clinical Response/Remission Safety/Toxicity > Safety/Tolerability	Secondary Outcome Measures Pharmacokinetic (PK) Plasma Concentrations of M9140 [Time Frame: Cycle 1 Day 1 (C1D1) - Predose, 6, 24, 168, 336 hr (hour) post dose: predose C2D1; C3D1 - Predose, 6, 24, 336 hr postdose; C4D1 - predose every 2 cycles until treatment discontinuation (20 months). [Each cycle is of 21 days]] Objective Response (OR) According to Response Evaluation Criteria in Solid Tumors…	2024-12-20	Actual							2026-05-07	Anticipated	2026-05-07	Anticipated
554889	CTR20233056 NCT06799637 TrialTroveID-554889 XNW28012-I/II-01	A Phase I, Open-Label, Multicenter Study to Evaluate the Safety, Tolerability, Pharmacokinetics, and Preliminary Antitumor Efficacy of XNW28012 in Subjects with Advanced Solid Tumors	I/II	Open	Oncology	Oncology: Cervical; Oncology: Colorectal; Oncology: Ovarian; Oncology: Pancreas; Oncology: Unspecified Solid Tumor	Second line; Stage III; Stage IV	Colorectal Neoplasms; Neoplasms; Ovarian Neoplasms; Pancreatic Neoplasms; Uterine Cervical Neoplasms	Trialtrove	Evopoint Biosciences Co. {Sinovent}	Sponsor	Industry, all other pharma	China		Suzhou		XNW-28012	DNA topoisomerase I inhibitor	coagulation factor III, tissue factor; DNA topoisomerase I	Anticancer, other	Biological > Protein > Antibody > Antibody-drug conjugate; Small molecule > Synthetic small molecule								This is an open-label, dose escalation, multicenter, phase 1, first-in-human study of XNW28012 in subjects with advanced solid tumors who have failed current standard anti-tumor therapies or are intolerant to such therapies. The study consists of two parts: a dose escalation part and a dose expansion part. To evaluate the effect of XNW28012 for injection intended for the treatment of advanced and…	Adverse Events Cardiac Telemetry Common Terminology Criteria for Adverse Events Overall response rate Response evaluation criteria in solid tumors Safety and Tolerability Serious Adverse Event Treatment Emergent Adverse Events Vital signs	Safety/Toxicity > Adverse Drug Reactions Safety/Toxicity > Cardiac Measures/Events Safety/Toxicity > Adverse Drug Reactions Efficacy > Clinical Response/Remission Efficacy > Clinical Response/Remission Safety/Toxicity > Safety/Tolerability Safety/Toxicity > Serious Adverse Events Safety/Toxicity > Adverse Drug Reactions Safety/Toxicity > Serious Adverse Events	Ph 1: Incidence and severity of treatment-emergent adverse events (AEs) [Safety and Tolerability]. [Time Frame: through study completion, an average of 1 year] Incidence and severity of adverse events that are graded according to the National Cancer Institute Common Terminology Criteria for Adverse Events (NCI CTCAE) version 5.0. Ph 2: To evaluate the antitumor efficacy of XNW28012 at the recomme…	Clinical benefit rate Cmax Complete response Duration of overall response Maximum tolerated dose Overall response rate - duration Overall response rate Overall survival Partial response Progression-free survival Response evaluation criteria in solid tumors Response rate Stable Disease	Efficacy > Clinical Response/Remission Pharmacokinetics/Pharmacodynamics > PK/PD Efficacy > Clinical Response/Remission Efficacy > Clinical Response/Duration Safety/Toxicity > Safety/Tolerability Efficacy > Clinical Response/Remission Efficacy > Clinical Response/Remission Efficacy > Survival Efficacy > Clinical Response/Remission Efficacy > Survival Efficacy > Clinical Response/Remission Efficac…	Ph 1:Maximum tolerated dose (MTD) and/or the recommended Part 2 dose. [Time Frame: The first 21-day cycle of therapy] To determine the maximum tolerated dose (MTD) and the recommended Part 2 dose with XNW28012; Ph 1/II: Maximum (peak) observed concentration (Cmax) of XNW28012. [Time Frame: through study completion, an average of 1 year] Blood samples were collected at specified intervals for the …	2023-11-30	Actual							2026-12-31	Anticipated	2026-12-31	Anticipated
554215	CTR20231735 NCT06792435 TrialTroveID-554215 XNW27011-I/II-01	A Phase I/Ⅱ, First-in-Human Study of XNW27011 in Patients with Locally Advanced And/or Metastatic Solid Tumors	I/II	Open	Oncology	Oncology: Bile Duct (Cholangiocarcinoma); Oncology: Colorectal; Oncology: Esophageal; Oncology: Gastric; Oncology: Lung, Non-Small Cell; Oncology: Ovarian; Oncology: Pancreas; Oncology: Unspecified Solid Tumor	Fourth line or greater; PD-1 Refractory; Second line; Stage III; Stage IV; Third line	Adenocarcinoma; Bile Duct Neoplasms; Biliary Tract Neoplasms; Carcinoma, Non-Small-Cell Lung; Cholangiocarcinoma; Colorectal Neoplasms; Esophageal Neoplasms; Ovarian Neoplasms; Pancreatic Neoplasms; Stomach Neoplasms	Trialtrove	Evopoint Biosciences Co.	Sponsor	Industry, all other pharma	China		Suzhou		XNW-27011	DNA topoisomerase I inhibitor; Claudin 18 antagonist	claudin 18; DNA topoisomerase I	Anticancer, immunological	Biological > Protein > Antibody > Antibody-drug conjugate; Small molecule > Synthetic small molecule						BTG2; CBX8; CLDN18; CYP2D6; CYP3A4; GPT; KRT6A; ONECUT2; PCSK1	Diagnostic; Predictive; Predisposing; Prognostic	This is a global, multi-center, open-label, Phase I/II first-in-human study of XNW27011 monotherapy as an investigational product (IP) in patients with locally advanced and/or metastatic solid tumors who have failed or are intolerant to standard therapies. XNW27011 is an antibody-drug conjugate (ADC) targeting Claudin 18.2 (CLDN18.2), a transmembrane protein important to tight junctions. The stud…	Complete response Dose-limiting toxicities Maximum tolerated dose Overall response rate Partial response Safety and Tolerability	Efficacy > Clinical Response/Remission Safety/Toxicity > Safety/Tolerability Safety/Toxicity > Safety/Tolerability Efficacy > Clinical Response/Remission Efficacy > Clinical Response/Remission Safety/Toxicity > Safety/Tolerability	Primary Outcome Measures Phase I (Dose Escalation):To determine the maximum tolerated dose (MTD) and/or the recommended Phase 2 dose (RP2D) of XNW27011 [Time Frame: Baseline up to approximately 2 years] In the dose escalation phase, if there are ≥ 2 cases of DLT among 3-6 subjects at a dose level during the DLT observation period (Cycle 1, 21days), the previous dose or intermediate dose (the midw…	Adverse Events Clinical benefit rate Common Terminology Criteria for Adverse Events Dose-limiting toxicities Overall response rate - duration Overall response rate Overall survival Progression-free survival Response evaluation criteria in solid tumors Safety and Tolerability Time to response	Safety/Toxicity > Adverse Drug Reactions Efficacy > Clinical Response/Remission Safety/Toxicity > Adverse Drug Reactions Safety/Toxicity > Safety/Tolerability Efficacy > Clinical Response/Remission Efficacy > Clinical Response/Remission Efficacy > Survival Efficacy > Survival Efficacy > Clinical Response/Remission Safety/Toxicity > Safety/Tolerability Efficacy > Disease Progression	Secondary Outcome Measures Phase I (Dose Escalation):To assess the dose limiting toxicities (DLTs) of XNW27011 when administered intravenously (IV) as a monotherapy during the first cycle (3 weeks [21 days]) to patients with locally advanced and/or metastatic solid tumors. [Time Frame: 3 weeks] To assess the dose limiting toxicities (DLTs) of XNW27011 when administered intravenously (IV) as a mon…	2023-07-24	Actual							2025-06-30	Anticipated	2025-12-31	Anticipated
552995	EUCT number: 2024-519162-46-00 IPH4502-101 NCT06781983 TrialTroveID-552995	A Phase 1, Open-label, Multi-center Study of the Safety, Tolerability, and Efficacy of IPH4502 as a Single Agent in Advanced Solid Tumors	I	Open	Oncology	Oncology: Bladder; Oncology: Breast; Oncology: Cervical; Oncology: Colorectal; Oncology: Esophageal; Oncology: Gastric; Oncology: Head/Neck; Oncology: Lung, Non-Small Cell; Oncology: Melanoma; Oncology: Ovarian; Oncology: Prostate; Oncology: Renal; Oncology: Unspecified Solid Tumor	Second line; Squamous Cell; Stage III; Stage IV	Breast Neoplasms; Carcinoma, Non-Small-Cell Lung; Carcinoma, Renal Cell; Colorectal Neoplasms; Esophageal Neoplasms; Head and Neck Neoplasms; Kidney Neoplasms; Melanoma; Neoplasms; Ovarian Neoplasms; Prostatic Neoplasms; Stomach Neoplasms; Urethral Neoplasms; Urinary Bladder Neoplasms; Uterine Cervical Neoplasms; Wilms Tumor	Trialtrove	Innate Pharma	Sponsor	Industry, all other pharma	France		Marseille	13009	IPH-4502	DNA topoisomerase I inhibitor	DNA topoisomerase I; nectin cell adhesion molecule 4	Anticancer, other	Biological > Protein > Antibody > Antibody-drug conjugate; Biological > Protein > Antibody > Monoclonal antibody, other								This is a first-in-human, open-label, multicenter, Phase 1 study to evaluate the safety, tolerability and preliminary efficacy of IPH4502 and to determine the recommended Phase 2 dose (RP2D) in advanced solid tumors that are known to express Nectin-4 To investigate the safety and tolerability of IPH4502, an innovative Antibody-Drug Conjugate (ADC), in patients with advanced solid tumors known to …	Adverse Events Safety and Tolerability Treatment Emergent Adverse Events Vital signs	Safety/Toxicity > Adverse Drug Reactions Safety/Toxicity > Safety/Tolerability Safety/Toxicity > Adverse Drug Reactions Safety/Toxicity > Serious Adverse Events	Primary Outcome Measures Safety and Tolerability [Time Frame: From time of first dose through treatment period, including the follow-up: up to 24 months] To evaluate the incidence of AEs, SAEs, TEAEs, and DLTs. Primary objective • To assess the safety profile (DLTS and MTD/MAD) and tolerability of IPH4502, and to determine the RP2D in patients with advanced solid tumors. Primary endpoints • Safet…	Area under the curve score Clinical benefit rate Cmax Duration of overall response Immunogenicity (other timeframe) Immunogenicity Overall response rate - duration Overall response rate Plasma concentration Progression-free survival Time to response	Pharmacokinetics/Pharmacodynamics > PK/PD Efficacy > Clinical Response/Remission Pharmacokinetics/Pharmacodynamics > PK/PD Efficacy > Clinical Response/Duration Efficacy > Immunological Response Safety/Toxicity > Adverse Drug Reactions Efficacy > Clinical Response/Remission Efficacy > Clinical Response/Remission Pharmacokinetics/Pharmacodynamics > PK/PD Efficacy > Survival Efficacy > Disease Prog…	Secondary Outcome Measures Maximum Observed Plasma Concentration (Cmax) [Time Frame: From time of informed consent through treatment period, including the follow-up: up to 24 months] To characterize and evaluate the pharmacokinetic profile of IPH4502. Area Under the Plasma Concentration (AUC) [Time Frame: From time of informed consent through treatment period, including the follow-up: up to 24 mo…	2025-01-24	Actual							2028-04-01	Anticipated	2029-04-01	Anticipated
550163	CTR20251053 DM002001 NCT06751329 TrialTroveID-550163	A Phase I, Multicentre, Open-label, First-in-Human, Dose Escalation and Expansion Study of DM002 in Patients With Advanced Solid Tumors	I	Open	Oncology	Oncology: Breast; Oncology: Colorectal; Oncology: Endometrial; Oncology: Lung, Small Cell; Oncology: Neuroendocrine; Oncology: Ovarian; Oncology: Pancreas; Oncology: Prostate; Oncology: Unspecified Solid Tumor	(N/A); HER2 low; HER2 positive; Metastatic; Pulmonary; Second line; Stage III; Stage IV	Breast Neoplasms; Colorectal Neoplasms; Endometrial Neoplasms; Neoplasms; Neuroendocrine Tumors; Ovarian Neoplasms; Pancreatic Neoplasms; Prostatic Neoplasms; Small Cell Lung Carcinoma	Trialtrove	Biocytogen Pharmaceuticals (Beijing) Co./Doma Biopharmaceutical (Suzhou) Co./Xadcera Biopharmaceutical (Suzhou) Co.	Sponsor	Industry, all other pharma	China		Beijing		DM-002	DNA topoisomerase I inhibitor	DNA topoisomerase I; erb-b2 receptor tyrosine kinase 3; mucin 1, cell surface associated	Anticancer, immunological	Biological > Protein > Antibody > Antibody-drug conjugate; Biological > Protein > Antibody > Bispecific antibody; Small molecule > Synthetic small molecule						CD4; CYP3A4; ERBB2; ERBB3; GPT; IFNG; MUC1	Diagnostic; Predictive; Predisposing; Prognostic	The goal of study： The study has two parts: Part 1 Dose Escalation and Part 2 Dose Expansion. In Part 1, a few participants will receive the lowest dose of study drug. The study team will make sure it is safe and tolerated before enrolling new participants at a higher dose of study drug. There will be up to six or more dose levels of study drug tested (called cohorts). Which dose you receive will…	Adverse Events Cardiac Telemetry Dose-limiting toxicities Maximum tolerated dose Safety and Tolerability Vital signs	Safety/Toxicity > Adverse Drug Reactions Safety/Toxicity > Cardiac Measures/Events Safety/Toxicity > Safety/Tolerability Safety/Toxicity > Safety/Tolerability Safety/Toxicity > Safety/Tolerability Safety/Toxicity > Serious Adverse Events	Primary Outcome Measures Dose-limiting Toxicities (DLTs) of DM002 [Time Frame: 12 months] Incidence of DLTs of DM002 will be determined. A dose-limiting toxicity (DLT) is defined as grade 3 neurological toxicities (e.g. chemical meningitis) or other grade 4 toxicities. Maximum tolerated dose (MTD) for DM002 [Time Frame: 12 months] The MTD of DM002 will be determined. The MTD is defined as the dos…	Clinical benefit rate Cmax Complete response Overall response rate Overall survival Partial response Plasma concentration Progression-free survival Response evaluation criteria in solid tumors Time to response Tmax	Efficacy > Clinical Response/Remission Pharmacokinetics/Pharmacodynamics > PK/PD Efficacy > Clinical Response/Remission Efficacy > Clinical Response/Remission Efficacy > Survival Efficacy > Clinical Response/Remission Pharmacokinetics/Pharmacodynamics > PK/PD Efficacy > Survival Efficacy > Clinical Response/Remission Efficacy > Disease Progression Pharmacokinetics/Pharmacodynamics > PK/PD	Secondary Outcome Measures Area Under the Curve（AUC，ng·h/mL） [Time Frame: 12 months] Area under the plasma concentration-time curve from time zero extrapolated to infinity, calculated by linear up/log down trapezoidal summation. Maximum (peak) plasma concentration (Cmax, ng/mL) [Time Frame: 12 months] Maximum concentration, obtained directly from the observed concentration versus time data. Time …	2025-02-17	Actual							2027-10-08	Anticipated	2028-04-18	Anticipated
550038	ChiCTR2400094683 CTR20244858 SYS6043-001 TrialTroveID-550038	A Phase I clinical study of dose escalation, PK expansion and cohort expansion to evaluate the safety, tolerability, pharmacokinetics and efficacy of SYS6043 in patients with advanced/metastatic solid tumors	I	Planned	Oncology	Oncology: Breast; Oncology: Cervical; Oncology: Colorectal; Oncology: Endometrial; Oncology: Esophageal; Oncology: Head/Neck; Oncology: Liver; Oncology: Lung, Non-Small Cell; Oncology: Lung, Small Cell; Oncology: Metastatic Cancer; Oncology: Neuroendocrine; Oncology: Prostate; Oncology: Unspecified Solid Tumor	Adenocarcinoma; Bone mets; Estrogen receptor positive; Extensive; HER2 negative; Hormone refractory; Large Cell; Liver mets; Metastatic; PD-1 Refractory; PD-L1 Refractory; Progesterone receptor positive; Pulmonary; Second line; Squamous Cell; Stage I; Stage II; Stage III; Stage IV; Triple receptor negative	Breast Neoplasms; Carcinoma, Non-Small-Cell Lung; Colorectal Neoplasms; Endometrial Neoplasms; Esophageal Neoplasms; Head and Neck Neoplasms; Liver Neoplasms; Neoplasm Metastasis; Neuroendocrine Tumors; Prostatic Neoplasms; Small Cell Lung Carcinoma; Uterine Cervical Neoplasms	Trialtrove	(Other Hospital/Academic/Medical Center) CSPC Pharmaceutical Group Co./CSPC NBP Pharmaceutical Co./CSPC Megalith Biopharmaceutical Co. {CSPC Jushi Biopharmaceutical Co.}	Sponsor Sponsor	Academic Industry, generic	China		Shijiazhuang	050035	SYS-6043	Unidentified pharmacological activity	Unspecified	Anticancer, other	Biological > Protein > Antibody > Antibody-drug conjugate						albumin; CYP3A4; EPO; ERBB2; GPT; PARP1; THPO; TNFSF11; TOP1; TPO	Diagnostic; Predictive; Predisposing; Prognostic	To evaluate the safety, tolerability, PK characteristics and preliminary anti-tumor efficacy of SYS6043 (B7-H3 targeted antibody-drug conjugate) in patients with advanced/metastatic solid tumors, including three parts: dose escalation, PK expansion and cohort expansion. The main purpose of the Phase Ia dose escalation is to evaluate the maximum tolerated dose/maximum administered dose and the rec…	Adverse Events Cardiac Telemetry Clinical benefit rate Cmax Cmin Dose-limiting toxicities Duration of overall response Elimination half-life Immunogenicity (other timeframe) Immunogenicity Maximum tolerated dose Neutralizing antibody response Overall response rate Overall survival Progression-free survival Response evaluation criteria in solid tumors Safety and Tolerability Serious Adverse Event …	Safety/Toxicity > Adverse Drug Reactions Safety/Toxicity > Cardiac Measures/Events Efficacy > Clinical Response/Remission Pharmacokinetics/Pharmacodynamics > PK/PD Pharmacokinetics/Pharmacodynamics > PK/PD Safety/Toxicity > Safety/Tolerability Efficacy > Clinical Response/Duration Pharmacokinetics/Pharmacodynamics > PK/PD Efficacy > Immunological Response Safety/Toxicity > Adverse Drug Reactions …	Primary endpoint and evaluation time index Occurrence and frequency of AEs, SAEs, and DLTs; MTD and RP2D; Evaluation time Up to 2 years End point selection Safety indicators index Objective response rate (ORR) assessed by the investigator based on RECIST v1.1 criteria. Occurrence and frequency of AEs and SAEs. Evaluation time Up to 2 years End point selection Effectiveness index + safety index Pr…	Clinical benefit rate Cmax Duration of overall response Immunogenicity (other timeframe) Immunogenicity Neutralizing antibody response Overall survival Progression-free survival Response evaluation criteria in solid tumors Safety and Tolerability Time to response Tmax	Efficacy > Clinical Response/Remission Pharmacokinetics/Pharmacodynamics > PK/PD Efficacy > Clinical Response/Duration Efficacy > Immunological Response Safety/Toxicity > Adverse Drug Reactions Efficacy > Immunological Response Efficacy > Survival Efficacy > Survival Efficacy > Clinical Response/Remission Safety/Toxicity > Safety/Tolerability Efficacy > Disease Progression Pharmacokinetics/Pharma…	Secondary endpoints and evaluation time index PK indicators: PK parameters of toxin-bound antibodies, total antibodies and free toxins after single and continuous administration of SYS6043: including but not limited to Cmax, Tmax, etc. Evaluation time Up to 2 years End point selection Effectiveness index + safety index index Immunogenicity: Anti-SYS6043 antibody incidence, titer, and neutralizing…	2024-12-26	Anticipated	25.18	Anticipated	2027-01-31	Anticipated	10.98	Anticipated	2027-12-31	Anticipated
549186	ChiCTR2400094302 CTR20244692 TrialTroveID-549186	Phase 1b Clinical Study to Evaluate the Safety and Efficacy of SYS6010 Monotherapy, SYS6010 in Combination with SYH2051 Doublet in Patients with Advanced Solid Tumors	I	Open	Oncology	Oncology: Colorectal; Oncology: Gastric; Oncology: GIST; Oncology: Lung, Non-Small Cell; Oncology: Lung, Small Cell; Oncology: Neuroendocrine; Oncology: Unspecified Solid Tumor	(N/A); Adenocarcinoma; EGFR; Fourth line or greater; KRAS; Large Cell; Locally advanced; Metastatic; PD-L1 Refractory; Pulmonary; Second line; Squamous Cell; Stage III; Stage IV; Third line	Carcinoma, Non-Small-Cell Lung; Colorectal Neoplasms; Gastrointestinal Stromal Tumors; Neuroendocrine Tumors; Small Cell Lung Carcinoma; Stomach Neoplasms	Trialtrove	(Other Hospital/Academic/Medical Center) CSPC Pharmaceutical Group Co./CSPC NBP Pharmaceutical Co./CSPC Megalith Biopharmaceutical Co.	Sponsor Sponsor	Academic Industry, generic	China		Shijiazhuang	050035	CPO-301 SYH-2051	EGFR antagonist; DNA topoisomerase I inhibitor ATM kinase inhibitor	DNA topoisomerase I; epidermal growth factor receptor ATM serine/threonine kinase; checkpoint kinase 2	Anticancer, other Anticancer, other	Biological > Protein > Antibody > Antibody-drug conjugate; Biological > Protein > Antibody > Humanized monoclonal antibody; Small molecule > Synthetic small molecule Small molecule; Small molecule > Synthetic small molecule						CYP3A4; EGFR; GPT; KRAS; SLCO1B1; SLCO1B3; THPO	Companion Diagnosis; Diagnostic; Predictive; Predisposing; Prognostic	To evaluate the safety and efficacy of SYS6010 monotherapy, SYS6010 in combination with SYH2051 doublet in patients with advanced solid tumors	Adverse Events Common Terminology Criteria for Adverse Events Dose-limiting toxicities Maximum tolerated dose Overall response rate Response evaluation criteria in solid tumors Safety and Tolerability	Safety/Toxicity > Adverse Drug Reactions Safety/Toxicity > Adverse Drug Reactions Safety/Toxicity > Safety/Tolerability Safety/Toxicity > Safety/Tolerability Efficacy > Clinical Response/Remission Efficacy > Clinical Response/Remission Safety/Toxicity > Safety/Tolerability	Primary outcome: The incidence of adverse events (AEs) Dose-limiting toxicity (DLT) maximum tolerated dose (MTD, if applicable) R2D Primary endpoint and evaluation time Serial number index Evaluation time End point selection 1 Occurrence and frequency of AEs, SAEs, and DLTs; MTD (if any) and RP2D; Up to 2 years Safety indicators 2 Objective response rate (ORR) assessed by investigators based on R…	Area under the curve score Clinical benefit rate Cmax Duration of overall response Elimination half-life Immunogenicity Neutralizing antibody response Overall response rate - duration Overall survival Progression-free survival Progressive disease rate Response evaluation criteria in solid tumors Safety and Tolerability Tmax	Pharmacokinetics/Pharmacodynamics > PK/PD Efficacy > Clinical Response/Remission Pharmacokinetics/Pharmacodynamics > PK/PD Efficacy > Clinical Response/Duration Pharmacokinetics/Pharmacodynamics > PK/PD Safety/Toxicity > Adverse Drug Reactions Efficacy > Immunological Response Efficacy > Clinical Response/Remission Efficacy > Survival Efficacy > Survival Efficacy > Clinical Response/Progression E…	Secondary outcome: PK parameters of toxin-bound antibody, total antibody and free toxin (JS-1) after single and continuous administration of SYS6010: including but not limited to Cmax, Tmax, t1/2, MRT, Vd, CL, AUC0-t, AUC0 -∞, Cmax,ss, Cmin,ss, Tmax,ss, AUCss, Rac, etc.; Secondary endpoints and evaluation time Serial number index Evaluation time End point selection 1 Disease control rate (DCR), d…	2024-12-24	Actual	18.15	Anticipated	2026-06-29	Anticipated	6.05	Anticipated	2026-12-30	Anticipated
547619	CTR20244431 MK-6204-001 MK-6204-001 (SKB535-I-01) MK-6204-001/SKB535-I-01 NCT06726369 SKB535-I-01 TrialTroveID-547619	A Phase 1 Study to Evaluate the Safety, Pharmacokinetics, and Preliminary Efficacy of MK-6204 (SKB535) for Injection in Participants with Advanced Solid Tumors	I	Open	Oncology	Oncology: Cervical; Oncology: Colorectal; Oncology: Esophageal; Oncology: Gastric; Oncology: Head/Neck; Oncology: Lung, Non-Small Cell; Oncology: Pancreas; Oncology: Unspecified Solid Tumor	Second line; Squamous Cell; Stage III; Stage IV	Carcinoma, Non-Small-Cell Lung; Colorectal Neoplasms; Esophageal Neoplasms; Head and Neck Neoplasms; Neoplasms; Pancreatic Neoplasms; Stomach Neoplasms; Uterine Cervical Neoplasms	Trialtrove	Sichuan Kelun Pharmaceutical Co./Sichuan Kelun Botai Biopharmaceutical Co.	Sponsor	Industry, all other pharma	China		Chengdu	610071	SKB-535	Unidentified pharmacological activity	Unspecified	Anticancer, other	Biological > Protein > Antibody > Antibody-drug conjugate; Biological > Protein > Antibody > Monoclonal antibody, other; Small molecule > Synthetic small molecule						ABCG2; CYP3A4	Diagnostic; Predictive; Predisposing; Prognostic	This is an open-label, nonrandomized, multicenter, Phase 1 study to evaluate the safety, tolerability, pharmacokinetics, and preliminary antitumor activity of MK-6204 as monotherapy in participants with advanced solid tumors.	Adverse Events Dose-limiting toxicities Safety and Tolerability Serious Adverse Event	Safety/Toxicity > Adverse Drug Reactions Safety/Toxicity > Safety/Tolerability Safety/Toxicity > Safety/Tolerability Safety/Toxicity > Serious Adverse Events	Dose Limiting Toxicities (DLT) [Time Frame: From the date of first dose until up to 21 days of intervention] DLT is defined as an adverse event (AE) that meets protocol defined DLT criteria during the evaluation period and is at least possibly related to study drug. Adverse Event (AE) [Time Frame: From the date of first dose until up to 30 days after the last dose of intervention] An AE is define…	Area under the curve score Cmax Cmin Complete response Duration of overall response Immunogenicity (other timeframe) Immunogenicity Overall response rate - duration Overall response rate Partial response Response evaluation criteria in solid tumors Safety and Tolerability	Pharmacokinetics/Pharmacodynamics > PK/PD Pharmacokinetics/Pharmacodynamics > PK/PD Pharmacokinetics/Pharmacodynamics > PK/PD Efficacy > Clinical Response/Remission Efficacy > Clinical Response/Duration Efficacy > Immunological Response Safety/Toxicity > Adverse Drug Reactions Efficacy > Clinical Response/Remission Efficacy > Clinical Response/Remission Efficacy > Clinical Response/Remission Effi…	PK parameter AUC [Time Frame: Through study completion, an average of 2 years] PK parameter AUC after single and multiple doses PK parameter Cmax [Time Frame: Through study completion, an average of 2 years] PK parameter Cmax after single and multiple doses PK parameter Cmin [Time Frame: Through study completion, an average of 2 years] PK parameter Cmin after single and multiple doses Objective r…	2024-12-12	Actual							2029-12-31	Anticipated	2029-12-31	Anticipated
547461	25-131 CP-MGC028-01 NCT06723236 TrialTroveID-547461	A Phase I, First-in-Human, Open Label, Dose Escalation and Cohort Expansion Study of MGC028 in Participants with Advanced Solid Tumors	I	Open	Oncology	Oncology: Bile Duct (Cholangiocarcinoma); Oncology: Colorectal; Oncology: Lung, Non-Small Cell; Oncology: Pancreas; Oncology: Unspecified Solid Tumor	Adenocarcinoma; ALK; BRAF; EGFR; Fourth line or greater; KRAS; MSI-H/dMMR; PD-1 Refractory; PD-L1 Refractory; Second line; Stage III; Stage IV; Third line	Bile Duct Neoplasms; Carcinoma, Non-Small-Cell Lung; Cholangiocarcinoma; Cholangiocarcinoma; Colorectal Neoplasms; Pancreatic Neoplasms	Trialtrove	MacroGenics	Sponsor	Industry, all other pharma	United States	MD	Rockville	MD 20850	MGC-028	DNA topoisomerase I inhibitor	ADAM metallopeptidase domain 9; DNA topoisomerase I	Anticancer, other	Biological > Protein > Antibody > Antibody-drug conjugate; Small molecule > Synthetic small molecule						ALK; BRAF; EGFR; KRAS	Companion Diagnosis; Diagnostic; Predictive; Predisposing; Prognostic	To characterize the safety, tolerability, dose-limiting toxicities (DLT), and maximum tolerated dose (MTD) or maximum administered dose of MGC028 (if no MTD is defined) in patients with advanced solid tumors	Adverse Events Dose-limiting toxicities Safety and Tolerability Serious Adverse Event	Safety/Toxicity > Adverse Drug Reactions Safety/Toxicity > Safety/Tolerability Safety/Toxicity > Safety/Tolerability Safety/Toxicity > Serious Adverse Events	Primary Outcome Measures Number and Types of Adverse Events (AEs) in Participants Receiving MGC028 [Time Frame: Throughout the study treatment and safety follow up period, up to 25 months] Types of AEs include Serious Adverse Events (SAEs), and AEs Leading to Treatment Delay or Discontinuation or Dose Reduction, dose limiting toxicities, and AEs of Special Interest. Observation of side effects de…	Complete response Duration of overall response Overall response rate Partial response Response evaluation criteria in solid tumors	Efficacy > Clinical Response/Remission Efficacy > Clinical Response/Duration Efficacy > Clinical Response/Remission Efficacy > Clinical Response/Remission Efficacy > Clinical Response/Remission	Primary Outcome Measures: Mean maximum concentration of MGC028 antibody [Time Frame: Through Cycle 6 of the study, approximately 18 weeks] Measurement of the highest concentration of MGC028 conjugated and total antibody in the bloodstream. Mean Area Under the Concentration Time Curve of MGC028 antibody [Time Frame: Through Cycle 6 of the study, approximately 18 weeks] Measurement of the total exp…	2025-02-13	Actual							2026-11-01	Anticipated	2027-04-01	Anticipated
542252	GC-IIT-SHR-A1811-Apa NCT06666166 TrialTroveID-542252	Exploratory Clinical Study of SHR-A1811 Combined with Apatinib in the Treatment of Advanced Gastric or Gastroesophageal Junction Adenocarcinoma and Colorectal Cancer	II	Planned	Oncology	Oncology: Colorectal; Oncology: Esophageal; Oncology: Gastric	Line of therapy N/A; Stage III; Stage IV	Adenocarcinoma; Colorectal Neoplasms; Esophageal Neoplasms; Stomach Neoplasms	Trialtrove	(Other Hospital/Academic/Medical Center) Jiangsu Hengrui Pharmaceuticals Co. {Jiangsu Hengrui Medicine Co.}	Sponsor Collaborator	Academic Industry, all other pharma	China		Lianyungang	222047	apatinib trastuzumab rezetecan	Vascular endothelial growth factor receptor 2 antagonist; RET tyrosine kinase inhibitor; VEGFR-2 tyrosine kinase inhibitor; Angiogenesis inhibitor ErbB-2 antagonist; DNA topoisomerase I inhibitor	kinase insert domain receptor; ret proto-oncogene DNA topoisomerase I; erb-b2 receptor tyrosine kinase 2	Anticancer, other Anticancer, other	Small molecule; Small molecule > Synthetic small molecule Biological > Protein > Antibody > Antibody-drug conjugate; Small molecule > Synthetic small molecule						CYP2D6; CYP3A4	Predictive; Predisposing; Prognostic	To evaluate the effectiveness and safety of SHR-A1811 combined with apatinib in the treatment of advanced gastric or gastroesophageal junction adenocarcinoma and colorectal cancer.	Overall response rate	Efficacy > Clinical Response/Remission	Primary Outcome Measures Objective response rate (ORR) [Time Frame: baseline up to approximately 6 month] To evaluate the efficacy of anti-tumor	Clinical benefit rate Duration of overall response Overall response rate - duration Overall survival Progression-free survival Safety and Tolerability Serious Adverse Event Treatment Emergent Adverse Events	Efficacy > Clinical Response/Remission Efficacy > Clinical Response/Duration Efficacy > Clinical Response/Remission Efficacy > Survival Efficacy > Survival Safety/Toxicity > Safety/Tolerability Safety/Toxicity > Serious Adverse Events Safety/Toxicity > Adverse Drug Reactions	Secondary Outcome Measures Duration of Response (DOR) [Time Frame: baseline up to approximately 12 months] To evaluate the efficacy of anti-tumor Disease control rate (DCR) [Time Frame: baseline up to approximately 6 month] To evaluate the efficacy of anti-tumor Progression-free survival (PFS) [Time Frame: baseline up to approximately 6 month] To evaluate the efficacy of anti-tumor Overall surviv…	2024-12-01	Anticipated							2028-07-01	Anticipated	2028-12-01	Anticipated
541060	5-STAR 1-01 NCT06657222 TrialTroveID-541060	A Multicenter FIH Dose Escalation and Optimization Phase I/IIa Trial to Investigate Safety, Tolerability, PK, and Efficacy of the 5T4 ADC TUB-030 in Patients With Advanced Solid Tumors (5-STAR 1-01)	I/II	Open	Oncology	Oncology: Bladder; Oncology: Breast; Oncology: Cervical; Oncology: Colorectal; Oncology: Esophageal; Oncology: Gastric; Oncology: Head/Neck; Oncology: Lung, Non-Small Cell; Oncology: Lung, Small Cell; Oncology: Mesothelioma; Oncology: Neuroendocrine; Oncology: Osteosarcoma; Oncology: Pancreas; Oncology: Prostate; Oncology: Soft Tissue Sarcoma; Oncology: Unspecified Solid Tumor	Advanced; HER2 negative; HER2 positive; Metastatic; Pulmonary; Second line; Stage III; Stage IV; Triple receptor negative	Breast Neoplasms; Carcinoma, Non-Small-Cell Lung; Colorectal Neoplasms; Esophageal Neoplasms; Ewing Sarcoma; Fibrosarcoma; Head and Neck Neoplasms; Leiomyosarcoma; Liposarcoma; Mesothelioma; Neuroendocrine Tumors; Osteosarcoma; Pancreatic Neoplasms; Prostatic Neoplasms; Rhabdomyosarcoma; Sarcoma; Small Cell Lung Carcinoma; Stomach Neoplasms; Synovial Sarcoma; Triple Negative Breast Neoplasms; Ure…	Trialtrove	Tubulis	Sponsor	Industry, all other pharma	Germany		Munich	82152	TUB-030	DNA topoisomerase I inhibitor	DNA topoisomerase I; trophoblast glycoprotein	Anticancer, immunological	Biological > Protein > Antibody > Antibody-drug conjugate; Biological > Protein > Antibody > Monoclonal antibody, other; Small molecule > Synthetic small molecule						ERBB2; PARP1	Diagnostic; Predictive; Predisposing; Prognostic	The goal of this clinical trial is to learn if the drug TUB-030 works to treat solid cancer in adults. The study will also explore the safety of TUB-030. The main questions it aims to answer are: To determine the safety and tolerability of TUB-030 To determine the maximum tolerated dose of TUB-030 as a single drug given to patients with solid cancer Researchers will also compare doses of TUB-030 …	Common Terminology Criteria for Adverse Events Dose-limiting toxicities Maximum tolerated dose Safety and Tolerability	Safety/Toxicity > Adverse Drug Reactions Safety/Toxicity > Safety/Tolerability Safety/Toxicity > Safety/Tolerability Safety/Toxicity > Safety/Tolerability	Determination of MTD [Time Frame: From enrollment until 30 days after last study drug] The highest dose is defined at which no more than 1 of 3 patients have had a Dose Limiting Toxicity (DLT) according to NCI CTCAE V5.0 criteria Primary endpoints include safety and tolerability of TUB-030 as monotherapy, determination of the MTD and the recommended phase II doses.	Adverse Events Area under the curve score Circulating Tumor Cells Cmax Cmin Elimination half-life Immunogenicity (other timeframe) Immunogenicity Overall response rate Response evaluation criteria in solid tumors Tmax	Safety/Toxicity > Adverse Drug Reactions Pharmacokinetics/Pharmacodynamics > PK/PD Efficacy > Clinical Response/Remission Pharmacokinetics/Pharmacodynamics > PK/PD Pharmacokinetics/Pharmacodynamics > PK/PD Pharmacokinetics/Pharmacodynamics > PK/PD Efficacy > Immunological Response Safety/Toxicity > Adverse Drug Reactions Efficacy > Clinical Response/Remission Efficacy > Clinical Response/Remissio…	Number of patients with Adverse Events (AE) [Time Frame: From enrollment until 30 days after last study drug] Any medical event in a participant which may or may not have a causal relationship with this treatment. Maximum concentration (Cmax) [Time Frame: From enrollment until 30 days after last study drug] The concentration of TUB-030 (conjugated ADC), total mAb, and free payload (Cmax will be d…	2024-12-13	Actual							2028-12-01	Anticipated	2028-12-01	Anticipated
536943	301907 AndroMETa-CRC- EUCT number: 2024-512804-20-00 jRCT2031240653 M24-064 NCT06614192 STU00222688 TrialTroveID-536943	AndroMETa-CRC-064: An Open Label, Randomized, Controlled, Global Phase III Study Comparing Telisotuzumab Adizutecan (ABBV-400) Monotherapy to LONSURF (Trifluridine and Tipiracil) Plus Bevacizumab in Subjects With Refractory Metastatic Colorectal Cancer Expressing c-Met Protein Level Above a Defined Cutoff	III	Open	Oncology	Oncology: Colorectal	MSI-H/dMMR; Second line; Stage IV	Colorectal Neoplasms	Trialtrove	AbbVie	Sponsor	Industry, Top 20 Pharma	United States	IL	North Chicago	IL 60064	telisotuzumab adizutecan	Hepatocyte growth factor antagonist; DNA topoisomerase I inhibitor; DNA topoisomerase inhibitor	DNA topoisomerase I; MET proto-oncogene, receptor tyrosine kinase	Anticancer, other	Biological > Protein > Antibody > Antibody-drug conjugate; Biological > Protein > Antibody > Monoclonal antibody, other; Small molecule > Synthetic small molecule	bevacizumab trifluridine	Vascular endothelial growth factor receptor 1 antagonist; Vascular endothelial growth factor receptor antagonist; Angiogenesis inhibitor DNA directed DNA polymerase inhibitor	vascular endothelial growth factor A DNA polymerase catalytic subunit, herpes simplex virus-1	Anticancer, immunological; Neurological Antiviral, other; Amoebicide	Biological > Protein > Antibody > Humanized monoclonal antibody; Biological > Protein > Antibody > Monoclonal antibody, other Small molecule > Synthetic small molecule	BRAF; BRAF V600E; ERBB2; VEGFA	Diagnostic; Predictive; Predisposing; Prognostic	To assess adverse events and disease activity when comparing intravenously (IV) infused ABBV-400 to trifluridine and tipiracil (LONSURF) oral tablets plus IV infused bevacizumab in adult participants with c-Met over-expressed refractory metastatic colorectal cancer (mCRC). Stage 1: - Optimize the dose of ABBV-400 monotherapy and determine RP3D in patients with c-Met overexpressing unresectable re…	Adverse Events Cardiac Telemetry Change in oxygen saturation Complete response Diastolic blood pressure Overall response rate Overall survival Partial response Response evaluation criteria in solid tumors Safety and Tolerability Vital signs	Safety/Toxicity > Adverse Drug Reactions Safety/Toxicity > Cardiac Measures/Events Efficacy > Respiratory Function Efficacy > Clinical Response/Remission Efficacy > Hemodynamic Parameters Efficacy > Clinical Response/Remission Efficacy > Survival Efficacy > Clinical Response/Remission Efficacy > Clinical Response/Remission Safety/Toxicity > Safety/Tolerability Safety/Toxicity > Serious Adverse Ev…	Stage 1: Percentage of Participants with Adverse Events (AE)s [Time Frame: Up to a Maximum of 4 Years] An AE is defined as any untoward medical occurrence, inappropriate patient management decision, unintended disease or injury or any untoward clinical signs (including an abnormal laboratory finding) in participants, users or other persons whether or not related to the investigational drug. Stage…	Appetite Area under the curve score Clinical benefit rate Clinical Global Impression Cmax Cognitive function test Duration of overall response Elimination half-life EORTC Quality of Life Questionnaire EQ-5D-5L Functional Assessment of Cancer Therapy-Anemia Functional Assessment of Cancer Therapy-General Global health status Nausea Overall response rate - duration Overall response rate Overall sur…	Efficacy > Symptom Assessment Pharmacokinetics/Pharmacodynamics > PK/PD Efficacy > Clinical Response/Remission Efficacy > Patient Assessment Instruments (Efficacy) Pharmacokinetics/Pharmacodynamics > PK/PD Efficacy > Patient Assessment Instruments (Efficacy) Efficacy > Clinical Response/Duration Pharmacokinetics/Pharmacodynamics > PK/PD Efficacy > Health-Related Quality Of Life (Patient Reported …	Stage 1 and Stage 2: Progression Free Survival (PFS) as Assessed by BICR PFS is defined as the time from randomization to the first occurrence of radiographic progression based on RECIST version 1.1 as determined by BICR or death from any cause, whichever occurs earlier. [Time Frame: Up to a Maximum of 4 Years] Stage 1: OS OS is defined as the time from randomization to the event of death from an…	2024-11-08	Actual							2028-10-01	Anticipated	2028-10-01	Anticipated
535619	1022-011 CTR20244798 EUCT number: 2024-512442-41-00 HERTHENA-PanTumor02 MK-1022-011 NCT06596694 TrialTroveID-535619 U1111-1305-0677	A Phase I/II Study to Evaluate the Safety and Efficacy of Patritumab Deruxtecan in Gastrointestinal Cancers	I/II	Open	Oncology	Oncology: Bile Duct (Cholangiocarcinoma); Oncology: Colorectal; Oncology: Liver	Fourth line or greater; MSS/pMMR; PD-1 Refractory; PD-L1 Refractory; Second line; Stage III; Stage IV; Third line; Unresectable	Bile Duct Neoplasms; Cholangiocarcinoma; Colorectal Neoplasms; Gastrointestinal Neoplasms; Liver Neoplasms	Trialtrove	Merck & Co./Merck Sharp & Dohme (MSD) BSP Pharmaceuticals Daiichi Sankyo	Sponsor Collaborator Collaborator	Industry, Top 20 Pharma Miscellaneous Industry, all other pharma	United States Italy Japan	NJ	Rahway Latina Chuo-ku	07065 04013 103-8426	patritumab deruxtecan	DNA topoisomerase I inhibitor	DNA topoisomerase I; erb-b2 receptor tyrosine kinase 3	Anticancer, other	Biological > Protein > Antibody > Antibody-drug conjugate; Small molecule > Synthetic small molecule						FBN2; VEGFA	Diagnostic; Predictive; Predisposing; Prognostic	Researchers want to learn if patritumab deruxtecan (MK-1022) can treat certain gastrointestinal (GI) cancers. The GI cancers being studied are advanced (the cancer has spread to other parts of the body). The goals of this study are to learn: * About the safety and how well people tolerate of patritumab deruxtecan * How many people have the cancer respond (get smaller or go away) to treatment	Adverse Events Complete response Dose-limiting toxicities Overall response rate Partial response Response evaluation criteria in solid tumors Safety and Tolerability	Safety/Toxicity > Adverse Drug Reactions Efficacy > Clinical Response/Remission Safety/Toxicity > Safety/Tolerability Efficacy > Clinical Response/Remission Efficacy > Clinical Response/Remission Efficacy > Clinical Response/Remission Safety/Toxicity > Safety/Tolerability	Primary Outcome Measures Number of Participants Experiencing Dose-Limiting Toxicity (DLT) (Dose-Escalation Phase) [Time Frame: Up to 21 days] DLT will be defined as any drug-related adverse event observed during the DLT evaluation period that results in a change to a given dose or a delay in initiating the next 21-day cycle. The number of participants in the dose-escalation phase who experience a…	Cmax Complete response Duration of overall response Overall response rate - duration Overall survival Partial response Progression-free survival Progressive disease rate Response evaluation criteria in solid tumors Safety and Tolerability	Pharmacokinetics/Pharmacodynamics > PK/PD Efficacy > Clinical Response/Remission Efficacy > Clinical Response/Duration Efficacy > Clinical Response/Remission Efficacy > Survival Efficacy > Clinical Response/Remission Efficacy > Survival Efficacy > Clinical Response/Progression Efficacy > Clinical Response/Remission Safety/Toxicity > Safety/Tolerability	Secondary Outcome Measures Duration of Response (DOR) [Time Frame: Up to approximately 45 months] For participants who demonstrate a confirmed Complete Response (CR: disappearance of all target lesions) or Partial Response (PR: at least a 30% decrease in the sum of diameters of target lesions) per RECIST 1.1, DOR is defined as the time from first documented evidence of CR or PR until progressive …	2024-11-03	Actual							2028-07-24	Anticipated	2028-07-24	Anticipated
535614	BG-C477-101 CTR20244563 NCT06596473 TrialTroveID-535614	A Multicenter, Open-Label, Phase Ia/b First-in-Human Study to Investigate the Safety, Tolerability, Pharmacokinetics, Pharmacodynamics, and Preliminary Antitumor Activity of BG-C477 in Patients With Selected Advanced Solid Tumors	I	Open	Oncology	Oncology: Anal; Oncology: Bile Duct (Cholangiocarcinoma); Oncology: Colorectal; Oncology: Esophageal; Oncology: Gallbladder; Oncology: Gastric; Oncology: Liver; Oncology: Lung, Non-Small Cell; Oncology: Pancreas; Oncology: Small Intestine; Oncology: Unspecified Solid Tumor	Stage III; Stage IV; Third line; Unresectable	Anus Neoplasms; Bile Duct Neoplasms; Carcinoma, Non-Small-Cell Lung; Cholangiocarcinoma; Colorectal Neoplasms; Esophageal Neoplasms; Gallbladder Neoplasms; Intestinal Neoplasms; Liver Neoplasms; Neoplasms; Pancreatic Neoplasms; Stomach Neoplasms	Trialtrove	BeiGene	Sponsor	Industry, all other pharma	China		Beijing	102206	BG-C477	Carcinoembryonic antigen inhibitor; Immuno-oncology therapy; Immune checkpoint inhibitor	carcinoembryonic antigen related cell adhesion molecule 5	Anticancer, other	Biological > Protein > Antibody > Antibody-drug conjugate; Small molecule > Synthetic small molecule	capecitabine bevacizumab	DNA synthesis inhibitor; Thymidylate synthase inhibitor; RNA synthesis inhibitor Vascular endothelial growth factor receptor 1 antagonist; Vascular endothelial growth factor receptor antagonist; Angiogenesis inhibitor	thymidylate synthetase vascular endothelial growth factor A	Anticancer, antimetabolite Anticancer, immunological; Neurological	Small molecule; Small molecule > Synthetic small molecule Biological > Protein > Antibody > Humanized monoclonal antibody; Biological > Protein > Antibody > Monoclonal antibody, other	TOP1	Diagnostic; Predictive; Prognostic	The purpose of this study is to evaluate the safety, tolerability, pharmacokinetics, pharmacodynamics, and preliminary antitumor activity of BG-C477 alone and in combination with anticancer agents in participants with selected advanced solid tumors.	Adverse Events Complete response Dose-limiting toxicities Maximum tolerated dose Overall response rate Partial response Response evaluation criteria in solid tumors Safety and Tolerability Serious Adverse Event	Safety/Toxicity > Adverse Drug Reactions Efficacy > Clinical Response/Remission Safety/Toxicity > Safety/Tolerability Safety/Toxicity > Safety/Tolerability Efficacy > Clinical Response/Remission Efficacy > Clinical Response/Remission Efficacy > Clinical Response/Remission Safety/Toxicity > Safety/Tolerability Safety/Toxicity > Serious Adverse Events	Phase 1a: Number of Participants with Adverse Events (AEs) and Serious Adverse Events (SAEs) [Time Frame: From first dose of the study drug(s) to 30 days after the last dose (up to approximately 2 years)] Number of participants with AEs and SAEs, including findings from abnormal laboratory assessments, and that meet protocol-defined dose-limiting toxicity (DLT) criteria or protocol-defined Advers…	Adverse Events Area under the curve score Clinical benefit rate Cmax Cmin Dose-limiting toxicities Drug clearance Duration of overall response Elimination half-life Immunogenicity (other timeframe) Immunogenicity Overall response rate - duration Overall response rate Plasma concentration Progression-free survival Response evaluation criteria in solid tumors Safety and Tolerability Stable Disease …	Safety/Toxicity > Adverse Drug Reactions Pharmacokinetics/Pharmacodynamics > PK/PD Efficacy > Clinical Response/Remission Pharmacokinetics/Pharmacodynamics > PK/PD Pharmacokinetics/Pharmacodynamics > PK/PD Safety/Toxicity > Safety/Tolerability Pharmacokinetics/Pharmacodynamics > PK/PD Efficacy > Clinical Response/Duration Pharmacokinetics/Pharmacodynamics > PK/PD Efficacy > Immunological Response…	Phase 1a: ORR [Time Frame: Approximately 1 year] ORR is defined as the percentage of participants with best overall response of CR or PR, as assessed by the investigator per RECIST v1.1. Phase 1a and 1b: Duration of Response (DOR) [Time Frame: Approximately 2 years] DOR is defined as the time from the first determination of an objective response until first documentation of disease progression or…	2024-10-03	Actual							2028-10-27	Anticipated	2028-10-27	Anticipated
533129	2024-0474 NCI-2024-07312 NCT06576037 TrialTroveID-533129	Phase Ib Study of CBP-1019 in Combination With FOLFOX +/- Bevacizumab, Pembrolizumab, or Enzalutamide for Metastatic TRPV6-overexpressing Solid Tumors of Epithelial Origin	I	Open	Oncology	Oncology: Colorectal; Oncology: Pancreas; Oncology: Prostate; Oncology: Unspecified Solid Tumor	Hormone refractory; PD-L1 Refractory; Second line; Stage IV	Colorectal Neoplasms; Neoplasms; Pancreatic Neoplasms; Prostatic Neoplasms	Trialtrove	MD Anderson Cancer Center, University of Texas	Sponsor	Academic					fluorouracil leucovorin enzalutamide bevacizumab oxaliplatin pembrolizumab CBP-1019	DNA synthesis inhibitor; Thymidylate synthase inhibitor; RNA synthesis inhibitor Unidentified pharmacological activity Androgen receptor antagonist Vascular endothelial growth factor receptor 1 antagonist; Vascular endothelial growth factor receptor antagonist; Angiogenesis inhibitor DNA inhibitor PD-1 antagonist; Immuno-oncology therapy; Immune checkpoint inhibitor DNA topoisomerase I inhibitor	androgen receptor vascular endothelial growth factor A Not applicable programmed cell death 1 DNA topoisomerase I; folate receptor alpha; transient receptor potential cation channel subfamily V member 6	Anticancer, antimetabolite Radio/chemosensitizer; Antianaemic; Antidepressant Anticancer, hormonal Anticancer, immunological; Neurological Anticancer, alkylating Anticancer, immunological Anticancer, other	Small molecule > Synthetic small molecule Small molecule > Synthetic small molecule Small molecule; Small molecule > Synthetic small molecule Biological > Protein > Antibody > Humanized monoclonal antibody; Biological > Protein > Antibody > Monoclonal antibody, other Small molecule > Synthetic small molecule Biological > Protein > Antibody > Humanized monoclonal antibody Biological > Protein > An…						albumin; CD4; GPT	Diagnostic; Predictive; Predisposing; Prognostic	An open-label, Phase Ib dose escalation and dose expansion clinical trial evaluating the safety and efficacy of CBP-1019 combinations in patients with solid tumors of epithelial origin.	Adverse Events Common Terminology Criteria for Adverse Events Overall response rate Safety and Tolerability	Safety/Toxicity > Adverse Drug Reactions Safety/Toxicity > Adverse Drug Reactions Efficacy > Clinical Response/Remission Safety/Toxicity > Safety/Tolerability	Safety and Adverse Events (AEs) [Time Frame: Through study completion; an average of 1 year] Incidence of Adverse Events, Graded According to National Cancer Institute Common Terminology Criteria for Adverse Events (NCI CTCAE) Version (v) 5.0 Primary Objectives: To determine the safety and tolerability of CBP-1019 combinations (Regimen A: CBP-1019 plus FOLFOX; Regimen B: CBP-1019 plus FOLFOX with…			Secondary Objective: To evaluate other indicators of the antitumor activity of CBP-1019 combinations. Exploratory Objectives: To explore potential biomarkers associated with response/resistance and major clinical outcomes (toxicity and antitumor activities) through molecular profiling at the DNA, RNA and protein levels. To explore patient-reported outcomes (PROs).	2024-10-31	Actual							2027-06-01	Anticipated	2029-06-01	Anticipated
531338	MCC-23188 NCT06553885 TrialTroveID-531338	A Phase II Study of Enfortumab Vedotin in Patients With Advanced or Metastatic Colorectal Cancer or Hepatocellular Carcinoma	II	Open	Oncology	Oncology: Colorectal; Oncology: Liver	Adjuvant; Fourth line or greater; MSI-H/dMMR; PD-1 Refractory; PD-L1 Refractory; Second line; Stage III; Stage IV; Third line	Carcinoma; Carcinoma, Hepatocellular; Colorectal Neoplasms; Liver Neoplasms	Trialtrove	H. Lee Moffitt Cancer Center and Research Institute Astellas Pharma	Sponsor Collaborator	Academic Industry, all other pharma	Japan		Tokyo	103-8411	enfortumab vedotin	Tubulin inhibitor; Nectin-4 antagonist; Tubulin polymerization inhibitor	nectin cell adhesion molecule 4	Anticancer, immunological	Biological > Protein > Antibody > Antibody-drug conjugate; Small molecule > Synthetic small molecule						GPT; insulin A1C	Predictive; Predisposing; Prognostic	This study is a multi-indication, open-label, single-treatment arm, parallel-cohort phase II study of enfortumab vedotin in adult participants with advanced or metastatic colorectal cancer (CRC) or hepatocellular carcinoma (HCC) who have been previously treated with one or more lines of systemic therapy.	Overall response rate Response evaluation criteria in solid tumors	Efficacy > Clinical Response/Remission Efficacy > Clinical Response/Remission	Overall response rate (ORR) [Time Frame: Up to 3 years] The ORR is defined as the proportion of evaluable patients with confirmed CR or PR according to RECIST v1.1.	Duration of overall response Overall response rate - duration Overall response rate Overall survival Progression-free survival Progressive disease rate Response evaluation criteria in solid tumors	Efficacy > Clinical Response/Duration Efficacy > Clinical Response/Remission Efficacy > Clinical Response/Remission Efficacy > Survival Efficacy > Survival Efficacy > Clinical Response/Progression Efficacy > Clinical Response/Remission	Duration of Response (DOR) [Time Frame: Up to 3 years] The DOR is defined as the time from first documentation of objective response (CR or PR that is subsequently confirmed) to the first documentation of PD (per RECIST v1.1) or to death due to any cause, whichever comes first. Progression-free Survival (PFS) [Time Frame: Up to 3 years] PFS is defined as the time from start of study treatment to …	2025-03-24	Actual							2029-09-01	Anticipated	2029-09-01	Anticipated
530857	ChiCTR2500099933 CTR20242983 SYS6010-004 TrialTroveID-530857	A Phase Ⅱ Clinical Trial to Evaluate the Safety, Tolerability, and Efficacy of Different Dosing Regimens of SYS6010 in Patients with Advanced Solid Tumors	II	Open	Oncology	Oncology: Bile Duct (Cholangiocarcinoma); Oncology: Breast; Oncology: Cervical; Oncology: Colorectal; Oncology: Esophageal; Oncology: Gastric; Oncology: Head/Neck; Oncology: Lung, Non-Small Cell; Oncology: Pancreas; Oncology: Unspecified Solid Tumor	EGFR; Second line; Squamous Cell; Stage III; Stage IV	Bile Duct Neoplasms; Breast Neoplasms; Carcinoma, Non-Small-Cell Lung; Cholangiocarcinoma; Colorectal Neoplasms; Esophageal Neoplasms; Head and Neck Neoplasms; Pancreatic Neoplasms; Stomach Neoplasms; Uterine Cervical Neoplasms	Trialtrove	CSPC Pharmaceutical Group Co./CSPC NBP Pharmaceutical Co./CSPC Megalith Biopharmaceutical Co. {CSPC Jushi Biopharmaceutical Co.}	Sponsor	Industry, generic	China		Shijiazhuang	050035	SYS-6010	Unidentified pharmacological activity	epidermal growth factor receptor	Anticancer, other	Biological > Protein > Antibody > Antibody-drug conjugate; Small molecule > Synthetic small molecule						CYP3A4; EGFR; SLCO1B1; SLCO1B3	Diagnostic; Predictive; Predisposing; Prognostic	To comprehensively evaluate the safety, tolerability, pharmacokinetic characteristics, immunogenicity and efficacy of SYS6010 in subjects with advanced solid tumors. To evaluate the safety, tolerability, and efficacy of SYS6010 different dosing regimens in patients with EGFR-expressing advanced solid tumors Dose Escalation Phase: 1.To evaluate the safety and tolerability of different dosing regim…	Dose-limiting toxicities Immunogenicity (other timeframe) Immunogenicity Maximum tolerated dose Overall response rate Safety and Tolerability Serious Adverse Event	Safety/Toxicity > Safety/Tolerability Efficacy > Immunological Response Safety/Toxicity > Adverse Drug Reactions Safety/Toxicity > Safety/Tolerability Efficacy > Clinical Response/Remission Safety/Toxicity > Safety/Tolerability Safety/Toxicity > Serious Adverse Events	The first phase is the exploration phase of different dosing regimens (escalation phase), the main goal of which is to evaluate the safety and tolerability of SYS6010, determine its maximum tolerated dose (MTD) (if any) and the recommended dose for Phase II (RP2D). Secondary objectives include evaluating the pharmacokinetic characteristics, immunogenicity and preliminary efficacy of SYS6010. The …	Clinical benefit rate Duration of overall response Immunogenicity (other timeframe) Immunogenicity Neutralizing antibody response Overall survival Progression-free survival Safety and Tolerability Serious Adverse Event Treatment Emergent Adverse Events	Efficacy > Clinical Response/Remission Efficacy > Clinical Response/Duration Efficacy > Immunological Response Safety/Toxicity > Adverse Drug Reactions Efficacy > Immunological Response Efficacy > Survival Efficacy > Survival Safety/Toxicity > Safety/Tolerability Safety/Toxicity > Serious Adverse Events Safety/Toxicity > Adverse Drug Reactions	Secondary objectives include evaluating other efficacy indicators, safety and tolerability, pharmacokinetic characteristics and immunogenicity of SYS6010 in specific subjects with advanced solid tumors under the dosing regimen determined in the previous exploration. Secondary endpoints and evaluation time Serial number index Evaluation time End point selection 1 Duration of response (DoR), diseas…	2024-07-01	Actual	18.01	Anticipated	2025-12-31	Anticipated	17.95	Anticipated	2027-06-30	Anticipated
530729	223054 EudraCT Number: 2024-513663-10 jRCT2031240381 NCI-2024-09382 NCT06551142 TrialTroveID-530729	A Phase 1 Clinical Study to Evaluate the Safety, Tolerability, Pharmacokinetics, and Clinical Activity of GSK5764227 as Monotherapy and in Combination in Participants With Advanced Solid Tumors	I	Open	Oncology	Oncology: Bladder; Oncology: Colorectal; Oncology: Esophageal; Oncology: Gastric; Oncology: Lung, Small Cell; Oncology: Neuroendocrine; Oncology: Pancreas; Oncology: Prostate; Oncology: Unspecified Solid Tumor	Extensive; Fourth line or greater; Hormone refractory; Metastatic; Pulmonary; Second line; Squamous Cell; Stage III; Stage IV; Third line	Colorectal Neoplasms; Esophageal Neoplasms; Neoplasms; Neuroendocrine Tumors; Pancreatic Neoplasms; Prostatic Neoplasms; Small Cell Lung Carcinoma; Stomach Neoplasms; Urethral Neoplasms; Urinary Bladder Neoplasms	Trialtrove	GlaxoSmithKline	Sponsor	Industry, Top 20 Pharma	United Kingdom		London	WC1A 1DG	risvutatug rezetecan	DNA topoisomerase I inhibitor; B7-H3 antagonist; Immuno-oncology therapy; Immune checkpoint inhibitor	CD276 molecule; DNA topoisomerase I	Anticancer, immunological	Biological > Protein > Antibody > Antibody-drug conjugate; Small molecule > Synthetic small molecule	cetuximab carboplatin cisplatin fluorouracil leucovorin bevacizumab topotecan pembrolizumab durvalumab atezolizumab	EGFR antagonist DNA inhibitor DNA inhibitor; DNA synthesis inhibitor DNA synthesis inhibitor; Thymidylate synthase inhibitor; RNA synthesis inhibitor Unidentified pharmacological activity Vascular endothelial growth factor receptor 1 antagonist; Vascular endothelial growth factor receptor antagonist; Angiogenesis inhibitor DNA topoisomerase I inhibitor PD-1 antagonist; Immuno-oncology therapy; Im…	epidermal growth factor receptor Not applicable Not applicable vascular endothelial growth factor A DNA topoisomerase I programmed cell death 1 CD274 molecule CD274 molecule; programmed cell death 1	Anticancer, immunological Anticancer, alkylating Anticancer, alkylating Anticancer, antimetabolite Radio/chemosensitizer; Antianaemic; Antidepressant Anticancer, immunological; Neurological Antiviral, anti-HIV; Anticancer, other; Radio/chemosensitizer Anticancer, immunological Anticancer, immunological Anticancer, immunological	Biological > Protein > Antibody > Chimaeric monoclonal antibody; Biological > Protein > Antibody > Monoclonal antibody, other Small molecule > Synthetic small molecule Small molecule > Synthetic small molecule Small molecule > Synthetic small molecule Small molecule > Synthetic small molecule Biological > Protein > Antibody > Humanized monoclonal antibody; Biological > Protein > Antibody > Monocl…			The goal of this study is to assess the safety and tolerability of GSK5764227. The study will also see how the levels of GSK5764227 change over time at different dose amounts. To evaluate the safety, tolerability, efficacy, and pharmacokinetics (PK) of GSK’227 in patients with solid tumors, including GI cancers, in a global population. The study will also see how the levels of GSK5764227 will cha…	Adverse Events Cardiac Telemetry Complete response Dose-limiting toxicities Overall response rate Partial response Progression-free survival Response evaluation criteria in solid tumors Safety and Tolerability Serious Adverse Event Vital signs	Safety/Toxicity > Adverse Drug Reactions Safety/Toxicity > Cardiac Measures/Events Efficacy > Clinical Response/Remission Safety/Toxicity > Safety/Tolerability Efficacy > Clinical Response/Remission Efficacy > Clinical Response/Remission Efficacy > Survival Efficacy > Clinical Response/Remission Safety/Toxicity > Safety/Tolerability Safety/Toxicity > Serious Adverse Events Safety/Toxicity > Serio…	Primary Outcome Measures: Phase 1a: Number of participants with Adverse Events (AEs) [Time Frame: Up to approximately 28 months] Phase 1a: Number of participants with Dose Limiting Toxicities (DLTs) [Time Frame: Up to 21 days] Phase 1a: Number of participants with AEs, serious adverse events (SAEs) and adverse events of special interest (AESIs) by severity [Time Frame: Up to approximately 30 mont…	Adverse Events Area under the curve score Cardiac Telemetry Clinical benefit rate Cmax Duration of overall response Immunogenicity (other timeframe) Immunogenicity Neutralizing antibody response Overall response rate Progression-free survival Progressive disease rate PSA Level Response evaluation criteria in solid tumors Response rate Safety and Tolerability Stable Disease Tmax Vital signs	Safety/Toxicity > Adverse Drug Reactions Pharmacokinetics/Pharmacodynamics > PK/PD Safety/Toxicity > Cardiac Measures/Events Efficacy > Clinical Response/Remission Pharmacokinetics/Pharmacodynamics > PK/PD Efficacy > Clinical Response/Duration Efficacy > Immunological Response Safety/Toxicity > Adverse Drug Reactions Efficacy > Immunological Response Efficacy > Clinical Response/Remission Efficac…	Secondary Outcome Measures Phase 1a and Phase 1b: Maximum concentration (Cmax) of GSK5764227 [Time Frame: Up to approximately 28 months] Phase 1a and Phase 1b: Time to reach maximum concentration (Tmax) of GSK5764227 [Time Frame: Up to approximately 28 months] Phase 1a and Phase 1b: Area under the curve (AUC) of GSK5764227 [Time Frame: Up to approximately 28 months] Phase 1a and Phase 1b: Trough …	2024-09-30	Actual							2026-07-27	Anticipated	2027-03-19	Anticipated
530504	BC3195-102 BCIT1Y23 NCT06548672 TrialTroveID-530504	A Phase Ia/Ib, Open-Label, Dose Escalation and Dose Expansion Study to Evaluate the Safety, Tolerability, Pharmacokinetics (PK), and Preliminary Efficacy of BC3195 in Patients With Locally Advanced or Metastatic Solid Tumors	I	Open	Oncology	Oncology: Colorectal; Oncology: Esophageal; Oncology: Head/Neck; Oncology: Lung, Non-Small Cell; Oncology: Pancreas; Oncology: Prostate	Line of therapy N/A; Squamous Cell; Stage IV	Carcinoma, Non-Small-Cell Lung; Colorectal Neoplasms; Esophageal Neoplasms; Head and Neck Neoplasms; Pancreatic Neoplasms; Prostatic Neoplasms	Trialtrove	Wuxi Biocity Biopharmaceutics Co.	Sponsor	Industry, all other pharma	China		Wuxi	214026	BC-3195	Tubulin inhibitor	cadherin 3	Anticancer, other	Biological > Protein > Antibody > Antibody-drug conjugate; Biological > Protein > Antibody > Monoclonal antibody, other; Small molecule > Synthetic small molecule						CDH3; CYP3A4	Diagnostic; Predictive; Predisposing; Prognostic	To evaluate the safety, tolerability, pharmacokinetics, and antitumor activity of BC3195 in subjects with locally advanced or metastatic solid tumors in whom standard treatment has failed (either due to disease progression or intolerance). This study will consist of two parts: Dose escalation (Part 1) and dose expansion (Part 2). Each part will include a screening period, a treatment period, and …	Adverse Events Dose-limiting toxicities Maximum tolerated dose	Safety/Toxicity > Adverse Drug Reactions Safety/Toxicity > Safety/Tolerability Safety/Toxicity > Safety/Tolerability	Incidence of Dose Limiting Toxicities (DLTs) [Time Frame: First 21 days of treatment] Determination of the Maximum Tolerated Dose (MTD) and/or Recommended Phase 2 Dose (RP2D) [Time Frame: Day 1 of treatment through 30 days after the last dose] Incidence and Severity of All Adverse Events (AEs) [Time Frame: Screening through 12 weeks after the last dose]	Area under the curve score Clinical benefit rate Cmax Duration of overall response Elimination half-life Immunogenicity (other timeframe) Immunogenicity Overall response rate Overall survival Partial response Progression-free survival Progressive disease rate Response evaluation criteria in solid tumors Stable Disease Time to progression Tmax Volume of distribution	Pharmacokinetics/Pharmacodynamics > PK/PD Efficacy > Clinical Response/Remission Pharmacokinetics/Pharmacodynamics > PK/PD Efficacy > Clinical Response/Duration Pharmacokinetics/Pharmacodynamics > PK/PD Efficacy > Immunological Response Safety/Toxicity > Adverse Drug Reactions Efficacy > Clinical Response/Remission Efficacy > Survival Efficacy > Clinical Response/Remission Efficacy > Survival Eff…	Objective Response Rate (ORR) [Time Frame: Day 1 of treatment through 6 weeks after the last dose] Assessed according to the Response Evaluation Criteria in Solid Tumors (RECIST) V1.1 Disease Control Rate (DCR) [Time Frame: Day 1 of treatment through 6 weeks after the last dose] Proportion of subjects with CR, PR, and stable disease (SD) Duration of Response (DoR) [Time Frame: Day 1 of treatment …	2024-06-24	Actual							2027-04-30	Anticipated	2027-06-30	Anticipated
528434	(TROPHIT1) AIO-KRK-0124/ass EUCT number: 2023-509771-17-00 NCT_GI_BCK_01 NCT06243393 TrialTroveID-528434 TROPHIT1	A Randomized, Open Label, Multicenter Phase II/III Trial of Sacituzumab Govitecan Compared to Standard of Care in Metastatic, Refractory Colorectal Cancer Patients	II/III	Open	Oncology	Oncology: Colorectal	Stage IV; Third line	Colorectal Neoplasms	Trialtrove	University of Heidelberg	Sponsor	Academic					sacituzumab govitecan	DNA topoisomerase I inhibitor	DNA topoisomerase I; tumor associated calcium signal transducer 2	Anticancer, immunological	Biological > Protein > Antibody > Antibody-drug conjugate; Biological > Protein > Antibody > Humanized monoclonal antibody; Small molecule > Synthetic small molecule	undisclosed - chemotherapy	Unidentified pharmacological activity		Anticancer, other	Small molecule > Synthetic small molecule	albumin; GPT	Diagnostic; Predictive; Predisposing; Prognostic	To study about effect of Sacituzumab Govitecan Compared to Standard of Care in Metastatic, Refractory Colorectal Cancer Patients. To investigate the efficacy of the antibody-drug conjugate Sacituzumab Govitecan (SG), a TROP2 targeted approach, in individuals diagnosed with Metastatic Colorectal cancer (mCRC). The first single-arm part (PART I) of the trial investigates efficacy assessed by progre…	Progression-free survival	Efficacy > Survival	Primary Outcome Measures Progression Free Survival (PFS) [ Time Frame: time from randomization into the study to time of progression of the disease or death from any cause, whatever occurs first, assessed on average up to 1 year ] Progression Free Survival (PFS): as the time from randomization into the study to time of progression of the disease or death from any cause, whatever occurs first. Pat…	Clinical benefit rate Complete response Duration of overall response Overall response rate - duration Overall response rate Overall survival Partial response Quality of Life Recurrence Stable Disease	Efficacy > Clinical Response/Remission Efficacy > Clinical Response/Remission Efficacy > Clinical Response/Duration Efficacy > Clinical Response/Remission Efficacy > Clinical Response/Remission Efficacy > Survival Efficacy > Clinical Response/Remission HEOR > Health-Related Quality Of Life Efficacy > Clinical Response/Remission Efficacy > Clinical Response/Remission	Secondary objective Secondary objectives of PART I and PART II are: · To assess the overall survival (OS) · To assess the Overall response rate (ORR) · To assess the Disease control rate (DCR) · To assess the Duration of Response (DOR) Secondary Outcome Measures Overall Survival (OS) [ Time Frame: time from randomization into the study to time of death or end of study (EOS), assessed on average u…	2024-04-19	Actual							2028-08-01	Anticipated	2029-02-01	Anticipated
527484	ChiCTR2500095720 CTR20244842 DM005001 NCT06515990 TrialTroveID-527484	A Phase I, Multicenter, Open-label, First-in-human, Dose Escalation and Expansion Study of DM005 in Patients With Advanced Solid Tumors	I	Open	Oncology	Oncology: Colorectal; Oncology: Esophageal; Oncology: Gastric; Oncology: Head/Neck; Oncology: Liver; Oncology: Lung, Non-Small Cell; Oncology: Lung, Small Cell; Oncology: Neuroendocrine; Oncology: Pancreas	EGFR; Extensive; Metastatic; Pulmonary; Second line; Squamous Cell; Stage III; Stage IV; Third line	Carcinoma; Carcinoma, Non-Small-Cell Lung; Colorectal Neoplasms; Esophageal Neoplasms; Head and Neck Neoplasms; Liver Neoplasms; Neuroendocrine Tumors; Pancreatic Neoplasms; Small Cell Lung Carcinoma; Squamous Cell Carcinoma of Head and Neck; Stomach Neoplasms	Trialtrove	(Other Hospital/Academic/Medical Center) Biocytogen Pharmaceuticals (Beijing) Co./Doma Biopharmaceutical (Suzhou) Co.	Sponsor Sponsor	Academic Industry, all other pharma	China		Beijing		YH-013	Hepatocyte growth factor antagonist; Tubulin inhibitor	epidermal growth factor receptor; MET proto-oncogene, receptor tyrosine kinase	Anticancer, immunological	Biological > Protein > Antibody > Antibody-drug conjugate; Biological > Protein > Antibody > Bispecific antibody; Small molecule > Synthetic small molecule						ALK; BRAF; CD4; CYP3A4; EGFR; EGFR L858R; ERBB2; IFNG; INSRR; RET; ROS1	Companion Diagnosis; Diagnostic; Predictive; Predisposing; Prognostic	The goal of this clinical trial is to find out about the safety, efficacy, antitumor activity and tolerability of DM005 for patients with the advanced solid tumors. DM005 is an experimental drug which is not approved by health authorities for the treatment of advanced solid tumors. For each participant, there will be a screening period of up to 28 days, a treatment period consisting of 21-day cyc…	Dose-limiting toxicities Maximum tolerated dose	Safety/Toxicity > Safety/Tolerability Safety/Toxicity > Safety/Tolerability	Dose-limiting Toxicities (DLTs) of DM005 [Time Frame: 12 months] Incidence of DLTs of DM005 will be determined. A dose-limiting toxicity (DLT) was defined as grade 3 neurological toxicities (e.g. chemical meningitis) or other grade 4 toxicity. Maximum tolerated dose (MTD) for DM005 [Time Frame: 12 months] The MTD of DM005 will be determined. The MTD was defined as the dose where 0/3 or 1/6 patien…	Adverse Events Cmax Complete response Dose-limiting toxicities Maximum tolerated dose Overall response rate Partial response Plasma concentration Response evaluation criteria in solid tumors Safety and Tolerability Tmax	Safety/Toxicity > Adverse Drug Reactions Pharmacokinetics/Pharmacodynamics > PK/PD Efficacy > Clinical Response/Remission Safety/Toxicity > Safety/Tolerability Safety/Toxicity > Safety/Tolerability Efficacy > Clinical Response/Remission Efficacy > Clinical Response/Remission Pharmacokinetics/Pharmacodynamics > PK/PD Efficacy > Clinical Response/Remission Safety/Toxicity > Safety/Tolerability Phar…	The MTD of DM005 will be determined. The MTD was defined as the dose where 0/3 or 1/6 patients experienced a DLT with at least two patients encountering DLT at the higher dose. [Time Frame: 12 months] Area under the plasma concentration-time curve from time zero extrapolated to infinity, calculated by linear up/log down trapezoidal summation. Maximum (peak) plasma concentration (Cmax, ng/mL) [Tim…	2024-10-31	Actual							2026-10-01	Anticipated	2027-03-31	Anticipated
526227	BL-M17D1-102 ChiCTR2400092101 CTR20242461 NCT06500052 TrialTroveID-526227	A Phase I Study to Evaluate the Safety, Tolerability, Pharmacokinetic Characteristics and Preliminary Efficacy of BL-M17D1 in Patients With Locally Advanced or Metastatic HER2 Positive/Lower Expression Gastrointestinal Cancer and Other Solid Tumors	I	Open	Oncology	Oncology: Anal; Oncology: Bile Duct (Cholangiocarcinoma); Oncology: Colorectal; Oncology: Esophageal; Oncology: Gastric; Oncology: Pancreas; Oncology: Small Intestine; Oncology: Unspecified Solid Tumor	HER2 low; HER2 positive; Line of therapy N/A; Second line; Stage III; Stage IV	Anus Neoplasms; Bile Duct Neoplasms; Cholangiocarcinoma; Colorectal Neoplasms; Esophageal Neoplasms; Gastrointestinal Neoplasms; Intestinal Neoplasms; Pancreatic Neoplasms; Stomach Neoplasms	Trialtrove	Sichuan Biokin Pharmaceutical Co./Sichuan Baili Pharmaceutical Co. Sichuan Biokin Pharmaceutical Co./Sichuan Baili Pharmaceutical Co./Baili-Bio (Chengdu) Pharmaceutical Co.	Sponsor Collaborator	Industry, all other pharma Industry, all other pharma	China China		Chengdu Chengdu	610041 610041	BL-M17D1	ErbB-2 antagonist	Unspecified	Anticancer, other	Biological > Protein > Antibody > Antibody-drug conjugate; Small molecule > Synthetic small molecule						ERBB2	Diagnostic; Predictive; Predisposing; Prognostic	This study is an open, multicenter, dose-escalation and expansion-enrollment nonrandomized phase I clinical study to evaluate the safety, tolerability, pharmacokinetic characteristics and preliminary efficacy of BL-M17D1 in locally advanced or metastatic HER2 positive/lower expression gastrointestinal cancer and other solid tumors.	Dose-limiting toxicities Maximum tolerated dose Progressive disease rate Safety and Tolerability	Safety/Toxicity > Safety/Tolerability Safety/Toxicity > Safety/Tolerability Efficacy > Clinical Response/Progression Safety/Toxicity > Safety/Tolerability	Primary Outcome Measures Phase Ia: Dose limiting toxicity (DLT) [Time Frame: Up to 21 days after the first dose] DLTs are assessed according to NCI-CTCAE v5.0 during the first cycle and defined as occurrence of any of the toxicities in DLT definition if judged by the investigator to be possibly, probably or definitely related to study drug administration. Phase Ia: Maximum tolerated dose (MTD) [T…	Area under the curve score Clinical benefit rate Cmax Duration of overall response Elimination half-life Overall response rate - duration Overall response rate Progressive disease rate Response evaluation criteria in solid tumors Stable Disease Tmax Treatment Emergent Adverse Events	Pharmacokinetics/Pharmacodynamics > PK/PD Efficacy > Clinical Response/Remission Pharmacokinetics/Pharmacodynamics > PK/PD Efficacy > Clinical Response/Duration Pharmacokinetics/Pharmacodynamics > PK/PD Efficacy > Clinical Response/Remission Efficacy > Clinical Response/Remission Efficacy > Clinical Response/Progression Efficacy > Clinical Response/Remission Efficacy > Clinical Response/Remission…	Secondary Outcome Measures Treatment-Emergent Adverse Event (TEAE) [Time Frame: Up to approximately 24 months] TEAE is defined as any unfavorable and unintended change in the structure, function, or chemistry of the body temporally emerging, or any worsening (i.e., any clinically significant adverse change in frequency and/or intensity) of a pre-existing condition during the treatment of BL-M17D1…	2024-07-24	Actual							2026-08-01	Anticipated	2026-08-01	Anticipated
523450	CTR20243949 DM001001 NCT06475937 TrialTroveID-523450	A Phase I, Multicenter, Open-label, First-in-Human, Dose Escalation and Expansion Study of DM001 in Patients With Advanced Solid Tumors	I	Open	Oncology	Oncology: Breast; Oncology: Colorectal; Oncology: Esophageal; Oncology: Gastric; Oncology: Lung, Non-Small Cell; Oncology: Unspecified Solid Tumor	EGFR; Estrogen receptor positive; HER2 negative; Progesterone receptor positive; Second line; Stage III; Stage IV	Breast Neoplasms; Carcinoma; Carcinoma, Non-Small-Cell Lung; Colorectal Neoplasms; Esophageal Neoplasms; Stomach Neoplasms	Trialtrove	Biocytogen Pharmaceuticals (Beijing) Co./Doma Biopharmaceutical (Suzhou) Co./Xadcera Biopharmaceutical (Suzhou) Co.	Sponsor	Industry, all other pharma	China		Beijing		DM-001	DNA topoisomerase inhibitor	DNA topoisomerase I; epidermal growth factor receptor; tumor associated calcium signal transducer 2	Anticancer, other	Biological > Protein > Antibody > Antibody-drug conjugate; Biological > Protein > Antibody > Bispecific antibody; Small molecule > Synthetic small molecule						EGFR; ERBB2	Diagnostic; Predictive; Predisposing; Prognostic	The goal of this clinical trial is to find out about the safety, efficacy, and tolerability of DM001 for patients with the advanced solid tumors. DM001 is an experimental drug which is not approved by health authorities for the treatment of advanced solid tumors. Participants will have up to 17 visits during the study.There will be up to a 4-week Screening Period followed by a treatment period th…	Dose-limiting toxicities Maximum tolerated dose	Safety/Toxicity > Safety/Tolerability Safety/Toxicity > Safety/Tolerability	Primary Outcome Measures Dose-limiting Toxicities (DLTs) of DM001 [Time Frame: 12 months] Incidence of DLTs of DM001 will be determined. A dose-limiting toxicity (DLT) was defined as grade 3 neurological toxicities (e.g. chemical meningitis) or other grade 4 toxicity. Maximum tolerated dose (MTD) for DM001 [Time Frame: 12 months] The MTD of DM001 will be determined. The MTD was defined as the dos…	Cmax Complete response Overall response rate Partial response Plasma concentration Response evaluation criteria in solid tumors Tmax	Pharmacokinetics/Pharmacodynamics > PK/PD Efficacy > Clinical Response/Remission Efficacy > Clinical Response/Remission Efficacy > Clinical Response/Remission Pharmacokinetics/Pharmacodynamics > PK/PD Efficacy > Clinical Response/Remission Pharmacokinetics/Pharmacodynamics > PK/PD	Secondary Outcome Measures Area under the plasma concentration-time curve (AUC(0-inf), ng*h/mL) [Time Frame: 12 months] Area under the plasma concentration-time curve from time zero extrapolated to infinity, calculated by linear up/log down trapezoidal summation. Maximum (peak) plasma concentration (Cmax, ng/mL) [Time Frame: 12 months] Maximum concentration, obtained directly from the observed co…	2024-10-24	Actual							2026-08-13	Anticipated	2027-02-13	Anticipated
523424	BL-B16D1-101 CTR20242283 NCT06475131 TrialTroveID-523424	A Phase I Clinical Study to Evaluate the Safety, Tolerability, Pharmacokinetics Characteristics and Preliminary Efficacy of BL-B16D1 in Patients With Locally Advanced or Metastatic Solid Tumors	I	Open	Oncology	Oncology: Breast; Oncology: Colorectal; Oncology: Esophageal; Oncology: Head/Neck; Oncology: Lung, Small Cell; Oncology: Neuroendocrine; Oncology: Unspecified Solid Tumor	(N/A); Metastatic; Nasopharyngeal; Pulmonary; Second line; Stage III; Stage IV	Breast Neoplasms; Colorectal Neoplasms; Esophageal Neoplasms; Head and Neck Neoplasms; Nasopharyngeal Neoplasms; Neoplasms; Neuroendocrine Tumors; Small Cell Lung Carcinoma	Trialtrove	Sichuan Biokin Pharmaceutical Co./Sichuan Baili Pharmaceutical Co./Baili-Bio (Chengdu) Pharmaceutical Co.	Sponsor	Industry, all other pharma	China		Chengdu	610041	BL-B-16D1	Unidentified pharmacological activity	Unspecified	Anticancer, other	Biological > Protein > Antibody > Antibody-drug conjugate; Small molecule > Synthetic small molecule						ERBB3	Diagnostic; Predictive; Predisposing; Prognostic	To evaluate BL-B16D1 for injection Intended to be used for locally advanced or metastatic non-small cell lung cancer (NSCLC), small cell lung cancer (SCLC), nasopharyngeal carcinoma (NPC), head and neck cancer (HNC), esophageal cancer, etc. Cancer (EC), colorectal cancer (CRC), breast cancer (BC) and other solid tumor patients	Dose-limiting toxicities Maximum tolerated dose Progressive disease rate Safety and Tolerability	Safety/Toxicity > Safety/Tolerability Safety/Toxicity > Safety/Tolerability Efficacy > Clinical Response/Progression Safety/Toxicity > Safety/Tolerability	Phase Ia: Dose limiting toxicity (DLT) [Time Frame: Up to 21 days after the first dose] DLTs are assessed according to NCI-CTCAE v5.0 during the first cycle and defined as occurrence of any of the toxicities in DLT definition if judged by the investigator to be possibly, probably or definitely related to study drug administration. Phase Ia: Maximum tolerated dose (MTD) [Time Frame: Up to 21 days …	Area under the curve score Clinical benefit rate Cmax Duration of overall response Elimination half-life Immunogenicity (other timeframe) Immunogenicity Overall response rate - duration Overall response rate Progressive disease rate Response evaluation criteria in solid tumors Safety and Tolerability Stable Disease Tmax Treatment Emergent Adverse Events	Pharmacokinetics/Pharmacodynamics > PK/PD Efficacy > Clinical Response/Remission Pharmacokinetics/Pharmacodynamics > PK/PD Efficacy > Clinical Response/Duration Pharmacokinetics/Pharmacodynamics > PK/PD Efficacy > Immunological Response Safety/Toxicity > Adverse Drug Reactions Efficacy > Clinical Response/Remission Efficacy > Clinical Response/Remission Efficacy > Clinical Response/Progression Ef…	Treatment-Emergent Adverse Event (TEAE) [Time Frame: Up to approximately 24 months] TEAE is defined as any unfavorable and unintended change in the structure, function, or chemistry of the body temporally emerging, or any worsening (i.e., any clinically significant adverse change in frequency and/or intensity) of a pre-existing condition during the treatment of BL-B16D1 . The type, frequency and …	2024-07-18	Actual							2026-07-01	Anticipated	2026-07-31	Anticipated
522607	C5991001 NCT06466187 SGNMesoC2-001 TrialTroveID-522607	A Phase 1 Open-label, Multicenter Study to Evaluate the Safety, Tolerability, Pharmacokinetics, and Antitumor Activity of SGN-MesoC2 in Subjects With Advanced Solid Tumors	I	Open	Oncology	Oncology: Colorectal; Oncology: Esophageal; Oncology: Fallopian Tube; Oncology: Lung, Non-Small Cell; Oncology: Mesothelioma; Oncology: Ovarian; Oncology: Pancreas; Oncology: Primary Peritoneal; Oncology: Unspecified Solid Tumor	Advanced; ALK; BRAF; EGFR; HER2 negative; HER2 positive; KRAS; Line of therapy N/A; MET Amplification/Alteration; MSI-H/dMMR; PD-1 Refractory; Platinum-resistant; Second line; Stage III; Stage IV	Carcinoma, Non-Small-Cell Lung; Colorectal Neoplasms; Esophageal Neoplasms; Fallopian Tube Neoplasms; Mesothelioma; Neoplasms; Ovarian Neoplasms; Pancreatic Neoplasms; Peritoneal Neoplasms	Trialtrove	Pfizer/Seagen	Sponsor	Industry, Top 20 Pharma	United States	NY	New York	NY 10001	HBM-9033	DNA topoisomerase I inhibitor; DNA topoisomerase inhibitor; Mesothelin inhibitor	DNA topoisomerase I; mesothelin	Anticancer, other	Biological > Protein > Antibody > Antibody-drug conjugate; Small molecule > Synthetic small molecule						ALK; BRAF; EGFR; ERBB2; KRAS	Companion Diagnosis; Diagnostic; Predictive; Predisposing; Prognostic	To Evaluate the Safety, Tolerability, Pharmacokinetics, and Antitumor Activity of SGN-MesoC2 in Subjects With Advanced Solid Tumors	Adverse Events Dose-limiting toxicities Safety and Tolerability	Safety/Toxicity > Adverse Drug Reactions Safety/Toxicity > Safety/Tolerability Safety/Toxicity > Safety/Tolerability	Primary Outcome Measures : Number of participants with adverse events (AEs) [Time Frame: Through 30-37 days after the last dose of study treatment, 48 Months] An AE is any untoward medical occurrence in a clinical study participant, temporally associated with the use of study intervention, whether or not considered related to the study intervention. Number of participants with laboratory abnormal…	Area under the curve score Clinical benefit rate Cmax Complete response Duration of overall response Elimination half-life Overall response rate - duration Overall response rate Overall survival Partial response Progression-free survival Progressive disease rate Response evaluation criteria in solid tumors Response rate Stable Disease Tmax	Pharmacokinetics/Pharmacodynamics > PK/PD Efficacy > Clinical Response/Remission Pharmacokinetics/Pharmacodynamics > PK/PD Efficacy > Clinical Response/Remission Efficacy > Clinical Response/Duration Pharmacokinetics/Pharmacodynamics > PK/PD Efficacy > Clinical Response/Remission Efficacy > Clinical Response/Remission Efficacy > Survival Efficacy > Clinical Response/Remission Efficacy > Survival …	Secondary Outcome Measures : Objective response rate (ORR) [Time Frame: Approximately 1 year 4 months] ORR is defined as the proportion of participants in the relevant analysis set with best response of complete response (CR) or partial response (PR) according to Response Evaluation Criteria in Solid Tumors (RECIST) v1.1. Best response [Time Frame: Approximately 1 year 4 months] The best timepoin…	2024-08-02	Actual							2028-05-01	Anticipated	2029-05-01	Anticipated
522313	CTR20242547 M24-559 NCT06464692 TrialTroveID-522313	A Phase Ib Study to Evaluate Safety and Pharmacokinetics (PK) of ABBV-400 in Chinese Subjects With Unresectable Locally Advanced/Metastatic Colorectal Cancer	I/II	Open	Oncology	Oncology: Colorectal; Oncology: Esophageal; Oncology: Gastric; Oncology: Head/Neck; Oncology: Lung, Non-Small Cell; Oncology: Renal; Oncology: Unspecified Solid Tumor	Second line; Squamous Cell; Stage III; Stage IV	Carcinoma, Non-Small-Cell Lung; Carcinoma, Renal Cell; Colorectal Neoplasms; Esophageal Neoplasms; Head and Neck Neoplasms; Kidney Neoplasms; Stomach Neoplasms; Wilms Tumor	Trialtrove	AbbVie	Sponsor	Industry, Top 20 Pharma	United States	IL	North Chicago	IL 60064	telisotuzumab adizutecan	Hepatocyte growth factor antagonist; DNA topoisomerase I inhibitor; DNA topoisomerase inhibitor	DNA topoisomerase I; MET proto-oncogene, receptor tyrosine kinase	Anticancer, other	Biological > Protein > Antibody > Antibody-drug conjugate; Biological > Protein > Antibody > Monoclonal antibody, other; Small molecule > Synthetic small molecule						BRAF; BRAF V600E	Diagnostic; Predictive; Predisposing; Prognostic	To Evaluate Safety and Pharmacokinetics (PK) of ABBV-400 in Chinese Subjects With Unresectable Locally Advanced/Metastatic Colorectal Cancer	Area under the curve score Cmax Dose-limiting toxicities Neutropenia Tmax	Pharmacokinetics/Pharmacodynamics > PK/PD Pharmacokinetics/Pharmacodynamics > PK/PD Safety/Toxicity > Safety/Tolerability Safety/Toxicity > Adverse Drug Reactions Pharmacokinetics/Pharmacodynamics > PK/PD	Primary Outcome Measures : Dose-Limiting Toxicity (DLT) of Telisotuzumab Adizutecan in Stage 1 DLTs are defined as grade >= 3 thrombocytopenia that cannot clinically improve after adequate medical treatment/support, febrile neutropenia grade >= 3 or grade 4 neutropenia that cannot clinically improve after adequate medical treatment/support, and any grade 2 or higher interstitial lung disease (ILD…	Complete response Duration of overall response Overall response rate Overall survival Partial response Progression-free survival Response evaluation criteria in solid tumors Stable Disease	Efficacy > Clinical Response/Remission Efficacy > Clinical Response/Duration Efficacy > Clinical Response/Remission Efficacy > Survival Efficacy > Clinical Response/Remission Efficacy > Survival Efficacy > Clinical Response/Remission Efficacy > Clinical Response/Remission	Secondary Outcome Measures : Objective Response (OR) OR as assessed by the Investigator: Confirmed complete response (CR) or confirmed partial response (PR) as assessed by the Investigator per Response Evaluation Criteria in Solid Tumors (RECIST), version 1.1. Up to 24 Months Duration of Response (DoR) DoR as assessed by Investigator: DoR is defined as the time from the participantt's initial res…	2024-09-30	Actual							2028-09-01	Anticipated	2028-09-01	Anticipated
522300	CTR20241614 GQ1010-101 NCT06464055 TrialTroveID-522300	A Phase I/II, Multicenter, Open-Label, Dose-Escalation and Extension Study of GQ1010(an Anti-Trop2 ADC) in Subjects With Advanced Solid Tumors	I/II	Open	Oncology	Oncology: Bile Duct (Cholangiocarcinoma); Oncology: Breast; Oncology: Cervical; Oncology: Colorectal; Oncology: Endometrial; Oncology: Esophageal; Oncology: Gastric; Oncology: Head/Neck; Oncology: Lung, Non-Small Cell; Oncology: Ovarian; Oncology: Pancreas; Oncology: Unspecified Solid Tumor	(N/A); Estrogen receptor positive; HER2 negative; Line of therapy N/A; PD-1 Refractory; PD-L1 Refractory; Platinum-resistant; Platinum-sensitive; Progesterone receptor positive; Second line; Squamous Cell; Stage III; Stage IV; Triple receptor negative	Bile Duct Neoplasms; Breast Neoplasms; Carcinoma, Non-Small-Cell Lung; Cholangiocarcinoma; Colorectal Neoplasms; Endometrial Neoplasms; Esophageal Neoplasms; Head and Neck Neoplasms; Neoplasms; Ovarian Neoplasms; Pancreatic Neoplasms; Stomach Neoplasms; Uterine Cervical Neoplasms	Trialtrove	Pyramid Biosciences GeneQuantum Healthcare (Suzhou) Co.	Sponsor Collaborator	Industry, all other pharma Industry, all other pharma	United States China	MA	Waltham	02451	GQ-1010	DNA topoisomerase I inhibitor; TROP2 inhibitor	DNA topoisomerase I; tumor associated calcium signal transducer 2	Anticancer, other	Biological > Protein > Antibody > Antibody-drug conjugate; Biological > Protein > Antibody > Monoclonal antibody, other						EGFR; ERBB2; GPT; VEGFA	Diagnostic; Predictive; Predisposing; Prognostic	This is an open-label, phase I/II study to evaluate the safety, tolerability, pharmacokinetics and immunogenicity of GQ1010 and preliminary anti-tumor efficacy in advanced malignant solid tumor subjects To evaluate solid tumor patients with GQ1010 Part 1 (Ia Dose Escalation) will evaluate the safety and tolerability of GQ1010 monotherapy to confirm one or more extension phase recommended doses (R…	Adverse Events Common Terminology Criteria for Adverse Events Dose-limiting toxicities Maximum tolerated dose Overall response rate Response evaluation criteria in solid tumors Safety and Tolerability Serious Adverse Event Treatment Emergent Adverse Events	Safety/Toxicity > Adverse Drug Reactions Safety/Toxicity > Adverse Drug Reactions Safety/Toxicity > Safety/Tolerability Safety/Toxicity > Safety/Tolerability Efficacy > Clinical Response/Remission Efficacy > Clinical Response/Remission Safety/Toxicity > Safety/Tolerability Safety/Toxicity > Serious Adverse Events Safety/Toxicity > Adverse Drug Reactions	Phase I/II: Incidence and Severity of Adverse Events (AEs) [Time Frame: Screening up to study completion, an average of 1 year] Incidence and severity of Treatment-emergent adverse events, treatment-related adverse events and serious adverse events, according to NCI-CTCAE Version 5.0 (The number of participants who had treatment-related side effects in population who had received one therapy at l…	Area under the curve score Clinical benefit rate Cmax Duration of overall response Elimination half-life Immunogenicity (other timeframe) Immunogenicity Overall response rate - duration Overall response rate Overall survival Plasma concentration Progression-free survival Progressive disease rate Response evaluation criteria in solid tumors Stable Disease Tmax	Pharmacokinetics/Pharmacodynamics > PK/PD Efficacy > Clinical Response/Remission Pharmacokinetics/Pharmacodynamics > PK/PD Efficacy > Clinical Response/Duration Pharmacokinetics/Pharmacodynamics > PK/PD Efficacy > Immunological Response Safety/Toxicity > Adverse Drug Reactions Efficacy > Clinical Response/Remission Efficacy > Clinical Response/Remission Efficacy > Survival Pharmacokinetics/Pharma…	Maximum concentration (Cmax) of GQ1010 [Time Frame: Screening up to study completion, an average of 1 year] The pharmacokinetics(PK) profile of GQ1010 Time of peak plasma concentration (Tmax) [Time Frame: Screening up to study completion, an average of 1 year] The pharmacokinetics(PK) profile of GQ1010 Area under the plasma concentration time curve (AUC) of GQ1010 [Time Frame: Screening up to stu…	2024-05-23	Actual							2028-05-23	Anticipated	2028-12-31	Anticipated
521433	2024-0496 NCT06457997 PHN-010-001 TrialTroveID-521433	First-in-Human, Phase 1b Study of PHN-010, an Antibody Drug Conjugate, in Patients with Advanced Solid Tumors	I	Closed	Oncology	Oncology: Cervical; Oncology: Colorectal; Oncology: Endometrial; Oncology: Fallopian Tube; Oncology: Lung, Non-Small Cell; Oncology: Ovarian; Oncology: Primary Peritoneal	Adenocarcinoma; Second line; Serous; Squamous Cell; Stage III; Stage IV	Carcinoma, Non-Small-Cell Lung; Colorectal Neoplasms; Endometrial Neoplasms; Fallopian Tube Neoplasms; Ovarian Neoplasms; Peritoneal Neoplasms; Uterine Cervical Neoplasms	Trialtrove	Pheon Therapeutics	Sponsor	Industry, all other pharma	United Kingdom		Harpenden	AL5 2JQ	PHN-010	Unidentified pharmacological activity	Unspecified	Anticancer, other	Biological > Protein > Antibody > Antibody-drug conjugate; Biological > Protein > Antibody > Monoclonal antibody, other; Small molecule > Synthetic small molecule						CPS1	Diagnostic; Prognostic	This first-in-human study will evaluate safety, tolerability, anti-tumor activity, immunogenicity, pharmacokinetics and pharmacodynamics of PHN-010, a novel antibody-drug conjugate (ADC), in patients with advanced solid tumors.	Adverse Events Dose-limiting toxicities Overall response rate Serious Adverse Event	Safety/Toxicity > Adverse Drug Reactions Safety/Toxicity > Safety/Tolerability Efficacy > Clinical Response/Remission Safety/Toxicity > Serious Adverse Events	Incidence of dose limiting toxicities (Phase 1a) [Time Frame: 18 months] Type, incidence and severity of adverse events (AEs) and serious adverse events (SAEs) (Phase 1a) [Time Frame: 18 months] Frequency of dose interruptions, reductions, and discontinuations (Phase 1a and 1b) [Time Frame: 18 months] Overall response rate (ORR) (Phase 1b) [Time Frame: 36 months]	Adverse Events Area under the curve score Cancer Antigen 125 Clinical benefit rate Cmax Elimination half-life Overall response rate Overall survival Progression-free survival Time to response Tmax	Safety/Toxicity > Adverse Drug Reactions Pharmacokinetics/Pharmacodynamics > PK/PD Efficacy > CA-125 Response Efficacy > Clinical Response/Remission Pharmacokinetics/Pharmacodynamics > PK/PD Pharmacokinetics/Pharmacodynamics > PK/PD Efficacy > Clinical Response/Remission Efficacy > Survival Efficacy > Survival Efficacy > Disease Progression Pharmacokinetics/Pharmacodynamics > PK/PD	Best overall response (BOR) (Phase 1a and 1b) [Time Frame: 36 months] Disease control rate (DCR) (Phase 1a and 1b) [Time Frame: 36 months] Progression free survival (PFS) (Phase 1a and 1b) [Time Frame: 36 months] Time to response (TTR) (Phase 1a and 1b) [Time Frame: 36 months] Overall survival (OS) (Phase 1a and 1b) [Time Frame: 36 months] Cancer antigen 125 (CA-125) response (Phase 1a and 1b) [T…	2024-07-01	Actual	13.61	Actual	2025-08-19	Actual	19.4	Anticipated	2027-04-01	Anticipated	2027-07-01	Anticipated
518413	9999-02A ChiCTR2400089007 CTR20242869 EUCT number: 2023-508703-21-00 jRCT2031240178 MK-9999-02A NCT06428409 TrialTroveID-518413 U1111-1298-8273	A Phase I/II Study to Evaluate the Safety and Efficacy of MK-2870 Monotherapy or in Combination With Other Anticancer Agents in Gastrointestinal Cancers	I/II	Open	Oncology	Oncology: Bile Duct (Cholangiocarcinoma); Oncology: Colorectal; Oncology: Pancreas	Distal; Hilar; Intrahepatic; Maintenance/Consolidation; MSS/pMMR; Second line; Stage III; Stage IV; Unresectable	Bile Duct Neoplasms; Biliary Tract Neoplasms; Carcinoma, Ductal; Carcinoma, Pancreatic Ductal; Cholangiocarcinoma; Colorectal Neoplasms; Gastrointestinal Neoplasms; Pancreatic Neoplasms	Trialtrove	(Other Hospital/Academic/Medical Center) Merck & Co./Merck Sharp & Dohme (MSD)	Sponsor Sponsor	Academic Industry, Top 20 Pharma	United States	NJ	Rahway	07065	sacituzumab tirumotecan	DNA topoisomerase I inhibitor	DNA topoisomerase I; tumor associated calcium signal transducer 2	Anticancer, other	Biological > Protein > Antibody > Antibody-drug conjugate; Small molecule > Synthetic small molecule	dexamethasone fluorouracil leucovorin undisclosed - antihistamine undisclosed - histamine receptor antagonist acetaminophen	Immunosuppressant; Corticosteroid agonist DNA synthesis inhibitor; Thymidylate synthase inhibitor; RNA synthesis inhibitor Unidentified pharmacological activity Histamine receptor antagonist Histamine H1 receptor antagonist; Histamine H2 receptor antagonist Cyclooxygenase inhibitor		Anticancer, other; Immunosuppressant; Anti-inflammatory Anticancer, antimetabolite Radio/chemosensitizer; Antianaemic; Antidepressant Anti-inflammatory; Antiallergic, non-asthma Antiulcer; Antiallergic, non-asthma Analgesic, NSAID	Small molecule > Synthetic small molecule Small molecule > Synthetic small molecule Small molecule > Synthetic small molecule Small molecule > Synthetic small molecule Small molecule > Synthetic small molecule Small molecule > Synthetic small molecule	BRCA1; BRCA2; CD4; CYP3A4; FBN2; insulin; MLH1; MSH2; MSH6; PARP1; PMS2; TPSG1; VEGFA	Diagnostic; Early Detection; Predictive; Predisposing; Prognostic; Risk Assesment	Researchers want to learn if sacituzumab tirumotecan (MK-2870) alone or with chemotherapy can treat certain gastrointestinal (GI) cancers. The GI cancers being studied are either advanced (the cancer has spread to other parts of the body), or unresectable (the cancer cannot be removed with surgery). The goals of this study are to learn: - About the safety and how well people tolerate sacituzumab …	Adverse Events Complete response Dose-limiting toxicities Overall response rate Partial response Response evaluation criteria in solid tumors Safety and Tolerability	Safety/Toxicity > Adverse Drug Reactions Efficacy > Clinical Response/Remission Safety/Toxicity > Safety/Tolerability Efficacy > Clinical Response/Remission Efficacy > Clinical Response/Remission Efficacy > Clinical Response/Remission Safety/Toxicity > Safety/Tolerability	Primary Outcome Measures Outcome Measure Measure Description Time Frame Number of Participants Who Experience a Dose-limiting Toxicity (DLT) A DLT is a medical problem related to the study medicine that prevents giving participants a higher dose or may prevent giving the participant the same dose. DLTs will be measured during Cycle 1 (the first 4 weeks) of treatment. Up to approximately 4 weeks N…	Complete response Duration of overall response Overall response rate - duration Overall survival Partial response Progression-free survival Progressive disease rate Response evaluation criteria in solid tumors	Efficacy > Clinical Response/Remission Efficacy > Clinical Response/Duration Efficacy > Clinical Response/Remission Efficacy > Survival Efficacy > Clinical Response/Remission Efficacy > Survival Efficacy > Clinical Response/Progression Efficacy > Clinical Response/Remission	Secondary Outcome Measures Outcome Measure Measure Description Time Frame Duration of Response (DOR) per RECIST 1.1 as Assessed by BICR For participants who demonstrate a confirmed Complete Response or Partial Response, DOR is defined as the time from first documented evidence of CR or PR until progressive disease (PD) or death. Per RECIST 1.1, PD is defined as at least a 20% increase in the sum …	2024-06-20	Actual	18.38	Anticipated	2025-12-31	Anticipated	45.53	Anticipated	2029-10-16	Anticipated	2028-12-03	Anticipated
517866	BGB-C354-101 ChiCTR2400091198 CTR20243757 EUCT number: 2024-513280-11-00 NCT06422520 TrialTroveID-517866	A Phase I Study Investigating the Safety, Tolerability, Pharmacokinetics, and Preliminary Antitumor Activity of BGB-C354, an Antibody-Drug Conjugate Targeting B7H3, Alone and in Combination With Anti-PD-1 Monoclonal Antibody Tislelizumab in Patients With Advanced Solid Tumors	I	Open	Oncology	Oncology: Breast; Oncology: Cervical; Oncology: Colorectal; Oncology: Endometrial; Oncology: Esophageal; Oncology: Gastric; Oncology: Liver; Oncology: Lung, Non-Small Cell; Oncology: Lung, Small Cell; Oncology: Neuroendocrine; Oncology: Ovarian; Oncology: Prostate; Oncology: Soft Tissue Sarcoma; Oncology: Unspecified Solid Tumor	Adenocarcinoma; ALK; BRAF; Extensive; Fourth line or greater; HER2 negative; Large Cell; Line of therapy N/A; Metastatic; PD-1 Refractory; PD-L1 Refractory; Pulmonary; Second line; Squamous Cell; Stage III; Stage IV; Third line	Breast Neoplasms; Carcinoma, Non-Small-Cell Lung; Colorectal Neoplasms; Endometrial Neoplasms; Esophageal Neoplasms; Fibrosarcoma; Leiomyosarcoma; Liposarcoma; Liver Neoplasms; Neoplasms; Neuroendocrine Tumors; Ovarian Neoplasms; Prostatic Neoplasms; Rhabdomyosarcoma; Sarcoma; Small Cell Lung Carcinoma; Stomach Neoplasms; Synovial Sarcoma; Uterine Cervical Neoplasms	Trialtrove	BeiGene (Other Hospital/Academic/Medical Center)	Sponsor Collaborator	Industry, all other pharma Academic	China		Beijing	102206	tislelizumab (IV) BGB-C354	PD-1 antagonist; Immuno-oncology therapy; Immune checkpoint inhibitor B7-H3 antagonist; Immuno-oncology therapy; Immune checkpoint inhibitor	programmed cell death 1 CD276 molecule	Anticancer, immunological Anticancer, immunological	Biological > Protein > Antibody > Humanized monoclonal antibody Biological > Protein > Antibody > Antibody-drug conjugate; Small molecule > Synthetic small molecule						albumin; ALK; BRAF; CD276; CTLA4; CYP3A4; ERBB2; RET; ROS1	Companion Diagnosis; Diagnostic; Predictive; Predisposing; Prognostic	This is a first-in-human, Phase 1a/1b study to evaluate the safety, tolerability, pharmacokinetics, and preliminary antitumor activity of BGB-C354 alone and in combination with tislelizumab in participants with advanced solid tumors. 1a: 1.To assess the safety and tolerability of BGB-C354 in patients with advanced solid tumors 2.To determine the maximum tolerated dose (MTD) or maximum administrat…	Adverse Events Cardiac Telemetry Common Terminology Criteria for Adverse Events Complete response Dose-limiting toxicities Maximum tolerated dose Overall response rate Partial response Response evaluation criteria in solid tumors Safety and Tolerability Serious Adverse Event	Safety/Toxicity > Adverse Drug Reactions Safety/Toxicity > Cardiac Measures/Events Safety/Toxicity > Adverse Drug Reactions Efficacy > Clinical Response/Remission Safety/Toxicity > Safety/Tolerability Safety/Toxicity > Safety/Tolerability Efficacy > Clinical Response/Remission Efficacy > Clinical Response/Remission Efficacy > Clinical Response/Remission Safety/Toxicity > Safety/Tolerability Safet…	Primary Outcome Measures : Phase 1a: Number of Participants with Adverse Events (AEs) and Serious Adverse Events (SAEs) Number of participants with AEs and SAEs characterized by type, frequency, severity (as graded by the National Cancer Institute- Common Terminology Criteria for Adverse Events Version 5.0 [NCI-CTCAE v 5.0]), timing, seriousness, and relationship to study drug(s); physical examin…	Accumulation index Adverse Events Area under the curve score Cardiac Telemetry Clinical benefit rate Cmax Cmin Common Terminology Criteria for Adverse Events Complete response Dose-limiting toxicities Drug clearance Duration of overall response Elimination half-life Overall response rate - duration Overall response rate Partial response Plasma concentration Progression-free survival Response eval…	Pharmacokinetics/Pharmacodynamics > PK/PD Safety/Toxicity > Adverse Drug Reactions Pharmacokinetics/Pharmacodynamics > PK/PD Safety/Toxicity > Cardiac Measures/Events Efficacy > Clinical Response/Remission Pharmacokinetics/Pharmacodynamics > PK/PD Pharmacokinetics/Pharmacodynamics > PK/PD Safety/Toxicity > Adverse Drug Reactions Efficacy > Clinical Response/Remission Safety/Toxicity > Safety/Tole…	Secondary Outcome Measures : Phase 1a: ORR ORR is defined as the percentage of participants with best overall response (BOR) of complete response (CR) or partial response (PR) assessed by the investigator using RECIST v1.1. [Time Frame: Approximately 24 months] Duration of Response (DOR) DOR is defined as the time from the first determination of an objective response per RECIST v1.1 until the fir…	2024-07-05	Actual	19.86	Anticipated	2026-03-01	Anticipated	9.04	Anticipated	2026-12-01	Anticipated	2027-01-31	Anticipated
516865	CTR20241323 F0034-201 NCT06413615 TrialTroveID-516865	A Phase II, Multicenter, Open-Label Study to Assess the Efficacy, Safety, Tolerability and Pharmacokinetics of FDA022-BB05 in Patients With Advanced/Metastatic Solid Tumors	II	Open	Oncology	Oncology: Bladder; Oncology: Breast; Oncology: Colorectal; Oncology: Endometrial; Oncology: Lung, Non-Small Cell; Oncology: Renal; Oncology: Unspecified Solid Tumor	Estrogen receptor positive; HER2 low; HER2 positive; Line of therapy N/A; Progesterone receptor positive; Second line; Stage III; Stage IV	Breast Neoplasms; Carcinoma, Non-Small-Cell Lung; Carcinoma, Renal Cell; Colorectal Neoplasms; Endometrial Neoplasms; Kidney Neoplasms; Neoplasms; Urethral Neoplasms; Urinary Bladder Neoplasms; Wilms Tumor	Trialtrove	Shanghai Fudan-Zhangjiang Bio-Pharmaceutical	Sponsor	Industry, all other pharma	China		Shanghai	201210	FDA-022	DNA topoisomerase I inhibitor	DNA topoisomerase I; erb-b2 receptor tyrosine kinase 2	Anticancer, other	Biological > Protein > Antibody > Antibody-drug conjugate; Small molecule > Synthetic small molecule						ERBB2	Diagnostic; Predictive; Predisposing; Prognostic	This is an open-label, multicenter, Phase II study to evaluate the efficacy and safety of FDA022-BB05 for the treatment in locally advanced, unresectable, or metastatic patients with selected HER2 overexpressing/expressing solid tumors which are not eligible for curative therapy. To evaluate the safety and tolerability of FDA022-BB05 in patients with various advanced solid tumors; Preliminarily e…	Adverse Events Cardiac Telemetry Common Terminology Criteria for Adverse Events Overall response rate Response evaluation criteria in solid tumors Safety and Tolerability Serious Adverse Event Vital signs	Safety/Toxicity > Adverse Drug Reactions Safety/Toxicity > Cardiac Measures/Events Safety/Toxicity > Adverse Drug Reactions Efficacy > Clinical Response/Remission Efficacy > Clinical Response/Remission Safety/Toxicity > Safety/Tolerability Safety/Toxicity > Serious Adverse Events Safety/Toxicity > Serious Adverse Events	Objective Response Rate (ORR) [Time Frame: up to 24 month] The percentage of patients with CR and PR assessed by investigators according to RECIST v 1.1 Occurrence of adverse events (AEs) and serious adverse events (SAEs) [Time Frame: up to 24 month] Occurrence of AEs and SAEs graded according to NCI CTCAE v5.0. Primary endpoints and evaluation time serial number index Evaluation time End point i…	Area under the curve score Clinical benefit rate Cmax Complete response Duration of overall response Elimination half-life Elimination rate Overall response rate - duration Overall response rate Overall survival Partial response Plasma concentration Progression-free survival Stable Disease Tmax	Pharmacokinetics/Pharmacodynamics > PK/PD Efficacy > Clinical Response/Remission Pharmacokinetics/Pharmacodynamics > PK/PD Efficacy > Clinical Response/Remission Efficacy > Clinical Response/Duration Pharmacokinetics/Pharmacodynamics > PK/PD Pharmacokinetics/Pharmacodynamics > PK/PD Efficacy > Clinical Response/Remission Efficacy > Clinical Response/Remission Efficacy > Survival Efficacy > Clinic…	Duration of response (DoR) [Time Frame: up to 24 month] DOR is defined as the time from the date of first documented response until the date of documented progression or death. Disease control rate (DCR) [Time Frame: up to 24 month] DCR is the percentage of subjects who have a best overall response of complete response (CR) or partial response (PR) or stable disease (SD). Progression free surviva…	2024-05-13	Actual							2025-07-31	Anticipated	2026-06-30	Anticipated
515684	AMT-676-01 CTR20243449 NCT06400485 TrialTroveID-515684	First-in-Human, Phase I Study of AMT-676 in Patients With Advanced Solid Tumors	I	Open	Oncology	Oncology: Bile Duct (Cholangiocarcinoma); Oncology: Colorectal; Oncology: Esophageal; Oncology: Gastric; Oncology: Neuroendocrine; Oncology: Pancreas; Oncology: Unspecified Solid Tumor	Gastrointestinal; Metastatic; Pancreatic; Second line; Stage III; Stage IV; Unspecified	Bile Duct Neoplasms; Cholangiocarcinoma; Colorectal Neoplasms; Esophageal Neoplasms; Neoplasms; Neuroendocrine Tumors; Pancreatic Neoplasms; Stomach Neoplasms	Trialtrove	Multitude Therapeutics	Sponsor	Industry, all other pharma	United States	CA	Redwood City	94063	AMT-676	Cadherin antagonist	cadherin 17	Anticancer, other	Biological > Protein > Antibody > Antibody-drug conjugate; Small molecule > Synthetic small molecule						CYP1A2; CYP3A4	Diagnostic; Predictive; Predisposing; Prognostic	This is a first-in-human, non-randomized, open-label, multicenter Phase 1 study will evaluate the Maximum tolerated dose (MTD)/the recommended Phase 2 Dose (RP2D), safety, tolerability, anti-drug activity, pharmacokinetics, pharmacodynamics and immunogenicity of AMT-676 in Patients with Advanced Solid Tumors. Mandatory pre-study biopsy sample collection for retrospective immunohistochemistry (IHC…	Adverse Events Common Terminology Criteria for Adverse Events Dose-limiting toxicities Maximum tolerated dose Safety and Tolerability Serious Adverse Event	Safety/Toxicity > Adverse Drug Reactions Safety/Toxicity > Adverse Drug Reactions Safety/Toxicity > Safety/Tolerability Safety/Toxicity > Safety/Tolerability Safety/Toxicity > Safety/Tolerability Safety/Toxicity > Serious Adverse Events	Primary Outcome Measures : Recommended Phase 2 Dose (RP2D) [ Time Frame: 30 days after the last dose of IMP ] The RP2D will be determined using dose limiting toxicities (DLTs) and all other available study data Maximum Tolerated Dose (MTD) [ Time Frame: 30 days after the last dose of IMP ] The MTD will be determined using DLTs Type, incidence and severity of Adverse Events [ Time Frame: 30 days a…	Area under the curve score Clinical benefit rate Cmax Complete response Duration of overall response Elimination half-life Immunogenicity (other timeframe) Immunogenicity Overall response rate - duration Overall response rate Partial response Progression-free survival Response evaluation criteria in solid tumors Safety and Tolerability Stable Disease Time to response Tmax	Pharmacokinetics/Pharmacodynamics > PK/PD Efficacy > Clinical Response/Remission Pharmacokinetics/Pharmacodynamics > PK/PD Efficacy > Clinical Response/Remission Efficacy > Clinical Response/Duration Pharmacokinetics/Pharmacodynamics > PK/PD Efficacy > Immunological Response Safety/Toxicity > Adverse Drug Reactions Efficacy > Clinical Response/Remission Efficacy > Clinical Response/Remission Effi…	Secondary Outcome Measures : Maximum observed concentration (C[max]) [ Time Frame: 30 days after the last dose of IMP ] Pharmacokinetic profile characterized by the maximum observed concentration (C[max]) of AMT-676 Time to maximum concentration (Tmax) [ Time Frame: 30 days after the last dose of IMP ] Pharmacokinetic profile characterized by the time to maximum concentration (Tmax) of AMT-676 Ar…	2024-06-18	Actual							2025-10-15	Anticipated	2026-02-14	Anticipated
515683	18863 EUCT Number: 2024-511238-11-00 J5E-OX-JZXA jRCT2031240270 LOXO-FRA-24001 NCT06400472 TrialTroveID-515683	A First-in-Human, Phase Ia/Ib Trial to Assess the Safety, Tolerability and Preliminary Efficacy of LY4170156, an Antibody-Drug Conjugate Targeting Folate Receptor α-Expressing Tumor Cells, in Participants With Selected Advanced Solid Tumors	I	Open	Oncology	Oncology: Breast; Oncology: Cervical; Oncology: Colorectal; Oncology: Endometrial; Oncology: Fallopian Tube; Oncology: Lung, Non-Small Cell; Oncology: Ovarian; Oncology: Pancreas; Oncology: Primary Peritoneal; Oncology: Unspecified Solid Tumor	Fourth line or greater; HER2 negative; High-grade; Line of therapy N/A; Second line; Serous; Stage III; Stage IV; Third line; Triple receptor negative	Breast Neoplasms; Carcinoma, Non-Small-Cell Lung; Colorectal Neoplasms; Endometrial Neoplasms; Fallopian Tube Neoplasms; Neoplasms; Ovarian Neoplasms; Pancreatic Neoplasms; Peritoneal Neoplasms; Triple Negative Breast Neoplasms; Uterine Cervical Neoplasms	Trialtrove	Eli Lilly	Sponsor	Industry, Top 20 Pharma	United States	IN	Indianapolis	IN 46285	MBK-103	DNA topoisomerase I inhibitor; Immuno-oncology therapy	DNA topoisomerase I; folate receptor alpha	Anticancer, immunological	Biological > Protein > Antibody > Antibody-drug conjugate; Small molecule > Synthetic small molecule	bevacizumab carboplatin (iv)	Vascular endothelial growth factor receptor 1 antagonist; Vascular endothelial growth factor receptor antagonist; Angiogenesis inhibitor DNA inhibitor	vascular endothelial growth factor A Not applicable	Anticancer, immunological; Neurological Anticancer, alkylating	Biological > Protein > Antibody > Humanized monoclonal antibody; Biological > Protein > Antibody > Monoclonal antibody, other Small molecule > Synthetic small molecule	ERBB2; PLP2; SGCG	Diagnostic; Predictive; Predisposing; Prognostic	The purpose of this study is to find out whether the study drug, LY4170156, is safe, tolerable and effective in participants with advanced solid tumors. The study is conducted in two parts - phase Ia (dose-escalation, dose-optimization) and phase Ib (dose-expansion). The study will last up to approximately 4 years. Key endpoints were safety, PK, and antitumor activity per RECIST v1.1. Efficacy ev…	Dose-limiting toxicities Overall response rate Response evaluation criteria in solid tumors	Safety/Toxicity > Safety/Tolerability Efficacy > Clinical Response/Remission Efficacy > Clinical Response/Remission	Primary Outcome Measures : Phase 1a: To determine the recommended phase 2 dose (RP2D) of LY4170156 [Time Frame: 1 Cycle (21 days)] Number of participants with dose-limiting toxicities (DLTs) Phase 1a: To determine the RP2D or optimal dose of LY4170156 with bevacizumab [Time Frame: 1 Cycle (21 days)] Number of participants with DLTs Phase 1a: To determine the RP2D or optimal dose of LY4170156 with…	Area under the curve score Clinical benefit rate Cmin Duration of overall response Overall response rate - duration Overall response rate Plasma concentration Progression-free survival Response evaluation criteria in solid tumors Time to response	Pharmacokinetics/Pharmacodynamics > PK/PD Efficacy > Clinical Response/Remission Pharmacokinetics/Pharmacodynamics > PK/PD Efficacy > Clinical Response/Duration Efficacy > Clinical Response/Remission Efficacy > Clinical Response/Remission Pharmacokinetics/Pharmacodynamics > PK/PD Efficacy > Survival Efficacy > Clinical Response/Remission Efficacy > Disease Progression	Secondary Outcome Measures : To characterize the pharmacokinetics (PK) properties of LY4170156: Minimum Plasma Concentration (Cmin) [Time Frame: First 4 Cycles (84 days)] PK: Cmin of LY4170156 To characterize the pharmacokinetics (PK) properties of LY4170156: Minimum Plasma Concentration (Cmin) with vevacizumab or carboplatin [Time Frame: First 4 Cycles (84 days)] PK: Cmin of LY4170156 To charact…	2024-05-20	Actual							2027-02-01	Anticipated	2027-04-01	Anticipated
514848	jRCT2031240057 NCT06390995 TAK-853-1501 TrialTroveID-514848	A Phase I/II Open-label Study to Evaluate The Safety, Tolerability, Efficacy And Pharmacokinetics of Mirvetuximab Soravtansine (TAK-853) in Japanese Patients With Folate Receptor Alpha-Positive Advanced Ovarian Cancer And Other Solid Tumors	I/II	Closed	Oncology	Oncology: Bile Duct (Cholangiocarcinoma); Oncology: Breast; Oncology: Colorectal; Oncology: Endometrial; Oncology: Esophageal; Oncology: Fallopian Tube; Oncology: Gastric; Oncology: Lung, Non-Small Cell; Oncology: Ovarian; Oncology: Primary Peritoneal; Oncology: Unspecified Solid Tumor	HER2 negative; High-grade; Platinum-resistant; Second line; Serous; Stage III; Stage IV; Triple receptor negative	Bile Duct Neoplasms; Breast Neoplasms; Carcinoma, Non-Small-Cell Lung; Carcinoma, Ovarian Epithelial; Cholangiocarcinoma; Colorectal Neoplasms; Endometrial Neoplasms; Esophageal Neoplasms; Fallopian Tube Neoplasms; Ovarian Neoplasms; Peritoneal Neoplasms; Stomach Neoplasms	Trialtrove	Takeda	Sponsor	Industry, Top 20 Pharma	Japan		Chuo-ku	103-8668	mirvetuximab soravtansine	Folate receptor antagonist; Tubulin polymerization inhibitor; Immuno-oncology therapy	folate receptor alpha	Anticancer, immunological	Biological > Protein > Antibody > Antibody-drug conjugate; Biological > Protein > Antibody > Monoclonal antibody, other						ERBB2; FOLR1; GPT	Diagnostic; Predictive; Predisposing; Prognostic	The main aim of this study are to check for side effects from TAK-853, check how much TAK-853 participants can receive without getting side effects from it, check how well TAK-853 controls symptoms, and to check how much TAK-853 stays in their blood over time. The study will be conducted in two phases including Phase 1 Part and Phase 2 Part. In Phase 1 Part, the participants will stay in the hosp…	Adverse Events Common Terminology Criteria for Adverse Events Complete response Dose-limiting toxicities Infusion-related reactions Instrumental Activities of Daily Living Neuropathy Overall response rate Partial response Progressive disease rate Response evaluation criteria in solid tumors Serious Adverse Event Stable Disease Treatment Emergent Adverse Events	Safety/Toxicity > Adverse Drug Reactions Safety/Toxicity > Adverse Drug Reactions Efficacy > Clinical Response/Remission Safety/Toxicity > Safety/Tolerability Safety/Toxicity > Serious Adverse Events Efficacy > Patient Assessment Instruments (Efficacy) Safety/Toxicity > Adverse Drug Reactions Efficacy > Clinical Response/Remission Efficacy > Clinical Response/Remission Efficacy > Clinical Respons…	Primary Outcome Measures : Phase 1 Part: Number of Participants with Dose-Limiting Toxicities (DLTs) in Cycle 1 [Time Frame: Up to 21 days] Toxicity will be evaluated according to the National Cancer Institute Common Terminology Criteria for Adverse Events (NCI CTCAE), Version 5.0. DLT will be defined as any of the events specified in the protocol that are considered by the investigator to be at …	Area under the curve score Cmax Duration of overall response Elimination half-life Immunogenicity (other timeframe) Immunogenicity Overall response rate - duration Plasma concentration Progressive disease rate Response evaluation criteria in solid tumors Tmax Volume of distribution	Pharmacokinetics/Pharmacodynamics > PK/PD Pharmacokinetics/Pharmacodynamics > PK/PD Efficacy > Clinical Response/Duration Pharmacokinetics/Pharmacodynamics > PK/PD Efficacy > Immunological Response Safety/Toxicity > Adverse Drug Reactions Efficacy > Clinical Response/Remission Pharmacokinetics/Pharmacodynamics > PK/PD Efficacy > Clinical Response/Progression Efficacy > Clinical Response/Remission…	Secondary Outcome Measures : Phase 1 Part: Cmax: Maximum Observed Plasma Concentration [Time Frame: 1 year] Cmax in Phase 1 Part for intact antibody drug conjugate (ADC), Total Antibody (Ab), DM4 and S-methyl DM4 will be reported. Phase 1 Part: AUC: Area Under the Plasma Concentration-Time Curve [Time Frame: 1 year] AUC in Phase 1 Part for intact antibody drug conjugate (ADC), Total Antibody (Ab)…	2024-05-20	Actual	8.05	Actual	2025-01-20	Actual	2.83	Anticipated	2025-04-16	Anticipated	2027-03-19	Anticipated
514281	2024-0377 CTR20243632 NCT06384352 TrialTroveID-514281 YL211-INT-101-01	A Phase I, Multicenter, Open-Label, First-in-Human Study to Evaluate the Safety, Tolerability, Pharmacokinetics, and Efficacy of YL211 in Patients With Advanced Solid Tumors	I	Open	Oncology	Oncology: Bile Duct (Cholangiocarcinoma); Oncology: Colorectal; Oncology: Esophageal; Oncology: Gastric; Oncology: Head/Neck; Oncology: Liver; Oncology: Lung, Non-Small Cell; Oncology: Pancreas; Oncology: Unspecified Solid Tumor	Adenocarcinoma; Intrahepatic; Large Cell; MET Amplification/Alteration; Second line; Squamous Cell; Stage III; Stage IV	Bile Duct Neoplasms; Carcinoma, Non-Small-Cell Lung; Cholangiocarcinoma; Colorectal Neoplasms; Esophageal Neoplasms; Head and Neck Neoplasms; Liver Neoplasms; Neoplasms; Pancreatic Neoplasms; Stomach Neoplasms	Trialtrove	MediLink Therapeutics (Suzhou) Co. Roche {F. Hoffmann-La Roche}	Sponsor Collaborator	Industry, all other pharma Industry, Top 20 Pharma	China Switzerland		Suzhou Basel	CH-4070	YL-211	MET tyrosine kinase inhibitor	MET proto-oncogene, receptor tyrosine kinase	Anticancer, immunological	Biological > Protein > Antibody > Antibody-drug conjugate; Small molecule > Synthetic small molecule						CYP3A4; EGFR	Diagnostic; Predictive; Predisposing; Prognostic	This is a multicenter, open-label, Phase 1 study. The study will enroll subjects with advanced solid tumors. It consists of three parts. Part 1 is dose-escalation part. In part 1, the safety and tolerability of YL211 in patients with selected advanced solid tumors will be evaluated and the MTD and RED will be determined. Part 2 is backfill enrollment part. We will further estimate the safety and …	Adverse Events Cardiac Telemetry Change in oxygen saturation Common Terminology Criteria for Adverse Events Dose-limiting toxicities Maximum tolerated dose Overall response rate Response evaluation criteria in solid tumors Safety and Tolerability Vital signs	Safety/Toxicity > Adverse Drug Reactions Safety/Toxicity > Cardiac Measures/Events Efficacy > Respiratory Function Safety/Toxicity > Adverse Drug Reactions Safety/Toxicity > Safety/Tolerability Safety/Toxicity > Safety/Tolerability Efficacy > Clinical Response/Remission Efficacy > Clinical Response/Remission Safety/Toxicity > Safety/Tolerability Safety/Toxicity > Serious Adverse Events	To evaluate nature and frequency of AEs of YL211 in patients with advanced solid tumors according to NCI CTCAE version 5.0 [Time Frame: Approximately within 36 months] adverse events (AEs) To evaluate nature and frequency of DLTs in part 1. [Time Frame: Approximately within 36 months] dose-limiting toxicity (DLT) ORR assessed using RECIST version 1.1 [Time Frame: Approximately within 36 months] O…	Adverse Events Area under the curve score Cardiac Telemetry Change in oxygen saturation Circulating Tumor Cells Clinical benefit rate Cmax Duration of overall response Elimination half-life Immune Response Immunogenicity (other timeframe) Overall response rate Overall survival Progression-free survival Response evaluation criteria in solid tumors Response rate Safety and Tolerability Stable Disea…	Safety/Toxicity > Adverse Drug Reactions Pharmacokinetics/Pharmacodynamics > PK/PD Safety/Toxicity > Cardiac Measures/Events Efficacy > Respiratory Function Efficacy > Clinical Response/Remission Efficacy > Clinical Response/Remission Pharmacokinetics/Pharmacodynamics > PK/PD Efficacy > Clinical Response/Duration Pharmacokinetics/Pharmacodynamics > PK/PD Efficacy > Clinical Response/Remission Eff…	To characterize the AUC of YL211 antibody-drug conjugate, YL211 total antibody, unconjugated payload [Time Frame: Approximately within 36 months] area under the curve (AUC) To characterize the Cmax of YL211 antibody-drug conjugate, YL211 total antibody, unconjugated payload [Time Frame: Approximately within 36 months] maximum concentration (Cmax) To characterize the Ctrough of YL211 antibody-drug…	2024-05-01	Actual							2027-04-07	Anticipated	2029-04-07	Anticipated
511564	BL-M05D1-101 CTR20241139 NCT06349811 TrialTroveID-511564	A Phase I Clinical Study to Evaluate the Safety, Tolerability, Pharmacokinetics Characteristics and Preliminary Efficacy of BL-M05D1 in Patients With Locally Advanced or Metastatic Solid Tumors	I	Open	Oncology	Oncology: Colorectal; Oncology: Esophageal; Oncology: Gastric; Oncology: Pancreas; Oncology: Unspecified Solid Tumor	Line of therapy N/A; Stage III; Stage IV	Colorectal Neoplasms; Esophageal Neoplasms; Neoplasms; Pancreatic Neoplasms; Stomach Neoplasms	Trialtrove	Sichuan Biokin Pharmaceutical Co./Sichuan Baili Pharmaceutical Co. Sichuan Biokin Pharmaceutical Co./Sichuan Baili Pharmaceutical Co./Baili-Bio (Chengdu) Pharmaceutical Co. Sichuan Biokin Pharmaceutical Co./SystImmune	Sponsor Collaborator Collaborator	Industry, all other pharma Industry, all other pharma Industry, all other pharma	China China China		Chengdu Chengdu Chengdu	610041 610041 610041	BL-M05D1	DNA topoisomerase I inhibitor; Claudin 18 antagonist	claudin 18; DNA topoisomerase I	Anticancer, other	Biological > Protein > Antibody > Antibody-drug conjugate; Biological > Protein > Antibody > Monoclonal antibody, other; Small molecule > Synthetic small molecule								This study is an open-label, multicenter, dose-escalation, and extended-enrollment nonrandomized phase I study to evaluate the safety, tolerability, pharmacokinetic characteristics, and preliminary efficacy of BL-M05D1 in patients with locally advanced or metastatic solid tumors.	Dose-limiting toxicities Maximum tolerated dose Progressive disease rate Safety and Tolerability	Safety/Toxicity > Safety/Tolerability Safety/Toxicity > Safety/Tolerability Efficacy > Clinical Response/Progression Safety/Toxicity > Safety/Tolerability	Primary Outcome Measures : Phase Ia: Dose limiting toxicity (DLT) [Time Frame: Up to 21 days after the first dose] DLTs are assessed according to NCI-CTCAE v5.0 during the first cycle and defined as occurrence of any of the toxicities in DLT definition if judged by the investigator to be possibly, probably or definitely related to study drug administration. Phase Ia: Maximum tolerated dose (MTD) …	Adverse Events Area under the curve score Clinical benefit rate Cmax Duration of overall response Elimination half-life Immunogenicity (other timeframe) Immunogenicity Overall response rate - duration Overall response rate Progressive disease rate Response evaluation criteria in solid tumors Safety and Tolerability Stable Disease Tmax Treatment Emergent Adverse Events	Safety/Toxicity > Adverse Drug Reactions Pharmacokinetics/Pharmacodynamics > PK/PD Efficacy > Clinical Response/Remission Pharmacokinetics/Pharmacodynamics > PK/PD Efficacy > Clinical Response/Duration Pharmacokinetics/Pharmacodynamics > PK/PD Efficacy > Immunological Response Safety/Toxicity > Adverse Drug Reactions Efficacy > Clinical Response/Remission Efficacy > Clinical Response/Remission Ef…	Secondary Outcome Measures : Treatment-Emergent Adverse Event (TEAE) [Time Frame: Up to approximately 24 months] TEAE is defined as any unfavorable and unintended change in the structure, function, or chemistry of the body temporally emerging, or any worsening (i.e., any clinically significant adverse change in frequency and/or intensity) of a pre-existing condition during the treatment of BL-M05…	2024-04-19	Actual							2026-05-31	Anticipated	2026-05-31	Anticipated
509762	1139028690 DS7300-203 EUCT Number: 2023-509632-26-00 EudraCT Number:2023-509632-26 IDeate-PanTumor02 jRCT2031240016 NCT06330064 TrialTroveID-509762	A Phase IB/II Pan-Tumor, Open-Label Study To Evaluate The Efficacy And Safety Of Ifinatamab Deruxtecan (I-DXd) In Subjects With Recurrent Or Metastatic Solid Tumors (IDeate-PanTumor02)	II	Open	Oncology	Oncology: Bile Duct (Cholangiocarcinoma); Oncology: Bladder; Oncology: Breast; Oncology: Cervical; Oncology: Colorectal; Oncology: Endometrial; Oncology: Esophageal; Oncology: Fallopian Tube; Oncology: Gallbladder; Oncology: Gastric; Oncology: Head/Neck; Oncology: Liver; Oncology: Lung, Non-Small Cell; Oncology: Melanoma; Oncology: Ovarian; Oncology: Pancreas; Oncology: Primary Peritoneal; Oncolo…	Adenocarcinoma; BRAF; Distal; Estrogen receptor positive; Fourth line or greater; HER2 low; HER2 negative; HER2 positive; High-grade; Hilar; Intrahepatic; Large Cell; MSI-H/dMMR; MSS/pMMR; PD-1 Positive; PD-1 Refractory; PD-L1 Positive; PD-L1 Refractory; Platinum-resistant; Progesterone receptor positive; Second line; Serous; Squamous Cell; Stage III; Stage IV; Third line; Unresectable	Bile Duct Neoplasms; Breast Neoplasms; Carcinoma, Non-Small-Cell Lung; Carcinoma, Renal Cell; Cholangiocarcinoma; Colorectal Neoplasms; Endometrial Neoplasms; Esophageal Neoplasms; Fallopian Tube Neoplasms; Gallbladder Neoplasms; Head and Neck Neoplasms; Kidney Neoplasms; Liver Neoplasms; Melanoma; Ovarian Neoplasms; Pancreatic Neoplasms; Peritoneal Neoplasms; Recurrence; Stomach Neoplasms; Ureth…	Trialtrove	Daiichi Sankyo Merck & Co./Merck Sharp & Dohme (MSD)	Sponsor Collaborator	Industry, all other pharma Industry, Top 20 Pharma	Japan United States	NJ	Chuo-ku Rahway	103-8426 07065	ifinatamab deruxtecan	DNA topoisomerase I inhibitor; Immuno-oncology therapy; Immune checkpoint inhibitor	CD276 molecule; DNA topoisomerase I	Anticancer, immunological	Biological > Protein > Antibody > Antibody-drug conjugate; Small molecule > Synthetic small molecule						albumin; BRAF; CDKN2A; EGF; ERBB2; VEGFA	Diagnostic; Predictive; Predisposing; Prognostic	This study is designed to assess the following tumor types: endometrial cancer (EC); head and neck squamous cell carcinoma (HNSCC); pancreatic ductal adenocarcinoma (PDAC); colorectal cancer (CRC); hepatocellular carcinoma (HCC); adenocarcinoma of esophagus, gastroesophageal junction, and stomach (Ad-Eso/GEJ/gastric); non-squamous non-small cell lung cancer (NSCLC); and urothelial carcinoma (UC).…	Adverse Events Complete response Dose-limiting toxicities Overall response rate Partial response Response evaluation criteria in solid tumors Safety and Tolerability Treatment Emergent Adverse Events	Safety/Toxicity > Adverse Drug Reactions Efficacy > Clinical Response/Remission Safety/Toxicity > Safety/Tolerability Efficacy > Clinical Response/Remission Efficacy > Clinical Response/Remission Efficacy > Clinical Response/Remission Safety/Toxicity > Safety/Tolerability Safety/Toxicity > Adverse Drug Reactions	Objective Response Rate (ORR) as Assessed by Investigator ORR is defined as the proportion of participants with a best overall response (BOR) of confirmed complete response (CR) or confirmed partial response (PR) as assessed by Investigator per Response Evaluation Criteria in Solid Tumors (RECIST) v1.1. [Time Frame: From the time of the first dose of study drug until the date of documented diseas…	Adverse Events Area under the curve score Clinical benefit rate Cmax Cmin Duration of overall response Elimination half-life Immunogenicity (other timeframe) Immunogenicity Neutralizing antibody response Overall response rate Overall survival Plasma pharmacokinetics Progression-free survival Progressive disease rate Response evaluation criteria in solid tumors Safety and Tolerability Serious Adve…	Safety/Toxicity > Adverse Drug Reactions Pharmacokinetics/Pharmacodynamics > PK/PD Efficacy > Clinical Response/Remission Pharmacokinetics/Pharmacodynamics > PK/PD Pharmacokinetics/Pharmacodynamics > PK/PD Efficacy > Clinical Response/Duration Pharmacokinetics/Pharmacodynamics > PK/PD Efficacy > Immunological Response Safety/Toxicity > Adverse Drug Reactions Efficacy > Immunological Response Effi…	Incidence of Treatment Emergent Adverse Events (TEAEs), Serious Adverse Events (SAEs), and Adverse Events of Special Interest (AESIs) A TEAE is defined as an adverse event (AE) with a start or worsening date during the on-treatment period. A serious AE is defined as any untoward medical occurrence that at any dose results in death, is life-threatening, requires inpatient hospitalization or prolon…	2024-04-10	Actual							2028-07-25	Anticipated	2028-07-25	Anticipated
505170	CTR20233748 D781AC00001 DESTINY PanTumor03 DESTINY-PanTumor03 NCT06271837 TrialTroveID-505170	A Phase II, Multicenter, Open-label Study to Evaluate the Efficacy and Safety of Trastuzumab Deruxtecan (T-DXd, DS-8201a) as Monotherapy or in Combination With Anti-cancer Agents for the Treatment of Patients With Selected HER2-expressing Tumors (DESTINY PanTumor03)	II	Open	Oncology	Oncology: Bile Duct (Cholangiocarcinoma); Oncology: Cervical; Oncology: Colorectal; Oncology: Endometrial; Oncology: Lung, Non-Small Cell; Oncology: Ovarian; Oncology: Unspecified Solid Tumor	Adenocarcinoma; HER2 positive; Large Cell; MSI-H/dMMR; PD-L1 Refractory; Second line; Stage III; Stage IV	Bile Duct Neoplasms; Carcinoma, Non-Small-Cell Lung; Cholangiocarcinoma; Colorectal Neoplasms; Endometrial Neoplasms; Ovarian Neoplasms; Stomach Neoplasms; Uterine Cervical Neoplasms	Trialtrove	AstraZeneca Baxter International Daiichi Sankyo	Sponsor Collaborator Collaborator	Industry, Top 20 Pharma Industry, all other pharma Industry, all other pharma	United Kingdom United States Japan	IL	Cambridge Deerfield Chuo-ku	CB2 0AA IL 60015 103-8426	trastuzumab deruxtecan	ErbB-2 tyrosine kinase inhibitor; DNA topoisomerase I inhibitor	DNA topoisomerase I; erb-b2 receptor tyrosine kinase 2	Anticancer, other	Biological > Protein > Antibody > Antibody-drug conjugate; Small molecule > Synthetic small molecule						ERBB2	Diagnostic; Predictive; Predisposing; Prognostic	This is an open-label, multicenter, Phase II study to evaluate the efficacy and safety of trastuzumab deruxtecan for the treatment in locally advanced, unresectable, or metastatic patients with selected HER2 overexpressingsolid tumors which are not eligible for curative therapy.	Complete response Overall response rate Partial response Response evaluation criteria in solid tumors	Efficacy > Clinical Response/Remission Efficacy > Clinical Response/Remission Efficacy > Clinical Response/Remission Efficacy > Clinical Response/Remission	Primary Outcome Measures : Confirmed Objective Response Rate (ORR) Confirmed ORR is the proportion of patients who have a confirmed complete response or confirmed partial response per RECIST 1.1. [Time Frame: An average of approximately 12 months] Primary endpoints and evaluation time serial number index Evaluation time End point indicator selection 1 (ICR) Confirmed ORR to evaluate the effective…	Adverse Events Clinical benefit rate Common Terminology Criteria for Adverse Events Complete response Duration of overall response Immunogenicity (other timeframe) Immunogenicity Overall response rate Overall survival Partial response Progression-free survival Progressive disease rate Response evaluation criteria in solid tumors Safety and Tolerability Serious Adverse Event Stable Disease	Safety/Toxicity > Adverse Drug Reactions Efficacy > Clinical Response/Remission Safety/Toxicity > Adverse Drug Reactions Efficacy > Clinical Response/Remission Efficacy > Clinical Response/Duration Efficacy > Immunological Response Safety/Toxicity > Adverse Drug Reactions Efficacy > Clinical Response/Remission Efficacy > Survival Efficacy > Clinical Response/Remission Efficacy > Survival Efficacy…	Secondary Outcome Measures : Duration of Response (DoR) DoR is defined as the time from the date of first documented response until the date of documented progression (per RECIST 1.1) or death in the absence of disease progression. [Time Frame: An average of approximately 12 months] Disease control rate (DCR) The DCR is defined as the percentage of patients who have a confirmed complete response …	2024-02-18	Actual							2025-10-30	Anticipated	2027-04-01	Anticipated
504780	CRB-701-01 NCT06265727 TrialTroveID-504780	A Phase I/II Study to Investigate the Safety, Pharmacokinetics, and Efficacy of CRB-701, an Antibody-drug Conjugate Targeting Nectin-4, in Patients With Advanced Solid Tumors	I/II	Open	Oncology	Oncology: Bladder; Oncology: Breast; Oncology: Cervical; Oncology: Colorectal; Oncology: Endometrial; Oncology: Head/Neck; Oncology: Lung, Non-Small Cell; Oncology: Ovarian; Oncology: Pancreas; Oncology: Prostate; Oncology: Renal; Oncology: Unspecified Solid Tumor	Fourth line or greater; HER2 negative; Second line; Squamous Cell; Stage III; Stage IV; Third line; Triple receptor negative	Breast Neoplasms; Carcinoma, Non-Small-Cell Lung; Carcinoma, Renal Cell; Colorectal Neoplasms; Endometrial Neoplasms; Head and Neck Neoplasms; Kidney Neoplasms; Ovarian Neoplasms; Pancreatic Neoplasms; Prostatic Neoplasms; Urethral Neoplasms; Urinary Bladder Neoplasms; Uterine Cervical Neoplasms; Wilms Tumor	Trialtrove	Corbus Pharmaceuticals CSPC Pharmaceutical Group Co./CSPC Zhongnuo Pharmaceutical (Shijiazhuang) Co.	Sponsor Collaborator	Industry, all other pharma Industry, generic	United States China	MA	Norwood Shijiazhuang	02062 050035	CRB-701	Tubulin inhibitor	nectin cell adhesion molecule 4	Anticancer, immunological	Biological > Protein > Antibody > Antibody-drug conjugate; Small molecule > Synthetic small molecule	immune checkpoint inhibitor, unspecified	Immuno-oncology therapy; Immune checkpoint inhibitor		Anticancer, immunological	Small molecule > Synthetic small molecule	ERBB2; insulin A1C	Diagnostic; Predictive; Predisposing; Prognostic	The goal of this clinical trial is to define a safe and effective dose of CRB-701 for participants with solid tumors that are expressing a protein called nectin-4. The main questions it aims to answer are: What is the the safe and effective dose of CRB-701 when used alone? What cancers can be treated effectively with CRB-701? Participants will be asked to attend clinic and be given a intravenous …	Clinical benefit rate Complete response Dose-limiting toxicities Maximum tolerated dose Overall response rate Partial response Response evaluation criteria in solid tumors Safety and Tolerability Stable Disease	Efficacy > Clinical Response/Remission Efficacy > Clinical Response/Remission Safety/Toxicity > Safety/Tolerability Safety/Toxicity > Safety/Tolerability Efficacy > Clinical Response/Remission Efficacy > Clinical Response/Remission Efficacy > Clinical Response/Remission Safety/Toxicity > Safety/Tolerability Efficacy > Clinical Response/Remission	Part A: To confirm the safety and tolerability and determine MTD and PADR for CRB-701 [Time Frame: 21 days] Occurrence of Dose Limiting Toxicities as defined in the protocol Part B & D: To evaluate efficacy in terms of Disease Control Rate (DCR) [Time Frame: Up to 6 months] DCR is the sum of percentage of participants meeting the definition of Complete Response (CR), Partial Response (PR) or Stab…	Area under the curve score Cmax Common Terminology Criteria for Adverse Events Plasma concentration Safety and Tolerability Tmax Treatment Emergent Adverse Events	Pharmacokinetics/Pharmacodynamics > PK/PD Pharmacokinetics/Pharmacodynamics > PK/PD Safety/Toxicity > Adverse Drug Reactions Pharmacokinetics/Pharmacodynamics > PK/PD Safety/Toxicity > Safety/Tolerability Pharmacokinetics/Pharmacodynamics > PK/PD Safety/Toxicity > Adverse Drug Reactions	Parts A, B, C, & D: To characterize the safety profile of CRB-701 [Time Frame: Up to 6 months] Numbers of treatment emergent adverse events with severity determined using NCI CTCAE v5.0 after single or multiple doses of CRB-701 or single and multiple doses of CRB-701 and an anti-PD-(L)1 therapy Maximum observed plasma concentration of CRB-701 [total ADC] (Cmax) [Time Frame: Approximately 9 weeks]…	2024-04-01	Actual							2027-01-16	Anticipated	2027-01-27	Anticipated
504779	CTMX-2051-101 NCT06265688 TrialTroveID-504779	An Investigational Study of CX-2051 in Participants With Advanced Solid Tumors	I	Open	Oncology	Oncology: Colorectal; Oncology: Unspecified Solid Tumor	Line of therapy N/A; Second line; Stage III; Stage IV	Colorectal Neoplasms; Neoplasms	Trialtrove	CytomX Therapeutics	Sponsor	Industry, all other pharma	United States	CA	South San Francisco	94080	varsetatug masetecan	DNA topoisomerase I inhibitor; Epithelial cell adhesion molecule inhibitor; Immuno-oncology therapy	DNA topoisomerase I; epithelial cell adhesion molecule	Anticancer, other	Biological > Protein > Antibody > Antibody-drug conjugate; Biological > Protein > Antibody > Monoclonal antibody, other; Small molecule > Synthetic small molecule						KRAS	Companion Diagnosis; Diagnostic; Predictive; Predisposing; Prognostic	The purpose of this first-in-human study, CTMX-2051-101, is to characterize the safety, tolerability, and antitumor activity of CX-2051 in adult participants with advanced solid tumors. The Phase 1 dose escalation is designed to efficiently test the safety and preliminary anti-tumor activity of CX-2051, to provide initial clinical proof of concept to inform a potential decision to move into dose …	Adverse Events Dose-limiting toxicities Safety and Tolerability Treatment Emergent Adverse Events	Safety/Toxicity > Adverse Drug Reactions Safety/Toxicity > Safety/Tolerability Safety/Toxicity > Safety/Tolerability Safety/Toxicity > Adverse Drug Reactions	Safety and tolerability of CX-2051 [ Time Frame: 44 months ] The number of participants experiencing a dose-limiting toxicity (DLT) as defined in the protocol, AEs (adverse events), and treatment-emergent adverse events (TEAEs) at any dose level Determine the recommended Phase 2 dose (RP2D) [ Time Frame: 44 months ] The number of participants experiencing a dose-limiting toxicity (DLT) as defined…	Clinical benefit rate Complete response Duration of overall response Overall response rate - duration Overall response rate Overall survival Partial response Progression-free survival Response evaluation criteria in solid tumors Stable Disease	Efficacy > Clinical Response/Remission Efficacy > Clinical Response/Remission Efficacy > Clinical Response/Duration Efficacy > Clinical Response/Remission Efficacy > Clinical Response/Remission Efficacy > Survival Efficacy > Clinical Response/Remission Efficacy > Survival Efficacy > Clinical Response/Remission Efficacy > Clinical Response/Remission	Objective response rate (ORR) [Time Frame: 60 months] ORR defined as the proportion of participants who achieve a confirmed complete response (CR) or partial response (PR) based on Response Evaluation Criteria in Solid Tumors (RECIST) v1.1 by Investigator assessment Duration of response (DOR) [Time Frame: 60 months] DOR defined as the time from the first documentation of confirmed CR or PR (based…	2024-04-02	Actual							2027-11-30	Anticipated	2029-03-31	Anticipated
502897	CP-MGC026-01 NCT06242470 TrialTroveID-502897	A Phase I/Ib First-in-Human, Open Label, Dose Escalation and Cohort Expansion Study of MGC026 in Participants With Advanced Solid Tumors	I	Open	Oncology	Oncology: Bladder; Oncology: Breast; Oncology: Cervical; Oncology: Colorectal; Oncology: Endometrial; Oncology: Esophageal; Oncology: Gastric; Oncology: Head/Neck; Oncology: Liver; Oncology: Lung, Non-Small Cell; Oncology: Lung, Small Cell; Oncology: Neuroendocrine; Oncology: Osteosarcoma; Oncology: Ovarian; Oncology: Pancreas; Oncology: Prostate; Oncology: Renal; Oncology: Soft Tissue Sarcoma; O…	(N/A); Adenocarcinoma; Hormone refractory; Large Cell; Locally advanced; Metastatic; Pulmonary; Second line; Squamous Cell; Stage III; Stage IV; Unresectable	Breast Neoplasms; Carcinoma; Carcinoma, Non-Small-Cell Lung; Carcinoma, Renal Cell; Colorectal Neoplasms; Endometrial Neoplasms; Esophageal Neoplasms; Ewing Sarcoma; Fibrosarcoma; Head and Neck Neoplasms; Kidney Neoplasms; Leiomyosarcoma; Liposarcoma; Liver Neoplasms; Lung Neoplasms; Neuroendocrine Tumors; Osteosarcoma; Ovarian Neoplasms; Pancreatic Neoplasms; Prostatic Neoplasms; Prostatic Neopl…	Trialtrove	MacroGenics	Sponsor	Industry, all other pharma	United States	MD	Rockville	MD 20850	vobramitamab tavatecan	DNA topoisomerase I inhibitor	CD276 molecule; DNA topoisomerase I	Anticancer, other	Biological > Protein > Antibody > Antibody-drug conjugate; Small molecule > Synthetic small molecule								The study is designed to understand the safety, tolerability, pharmacokinetics, immunogenicity, and preliminary antitumor activity of MGC026 in participants with relapsed or refractory, unresectable, locally advanced or metastatic solid tumors The study has a dose escalation portion and a cohort expansion portion of the study. Participants will receive MGC026 by intravenous (IV) infusion. The dos…	Adverse Events Dose-limiting toxicities Serious Adverse Event	Safety/Toxicity > Adverse Drug Reactions Safety/Toxicity > Safety/Tolerability Safety/Toxicity > Serious Adverse Events	Primary Outcome Measures : Number of participants with adverse events (AEs) and serious AEs (SAEs), AEs leading to dose delay, AEs leading to dose reduction, AEs leading to treatment discontinuations, AEs meeting criteria for dose limiting toxicity, and AEs or special interest. [Time Frame: Throughout the study, up to 135 weeks]	Area under the curve score Cmax Complete response Duration of overall response Immunogenicity (other timeframe) Immunogenicity Overall response rate Partial response Response evaluation criteria in solid tumors	Pharmacokinetics/Pharmacodynamics > PK/PD Pharmacokinetics/Pharmacodynamics > PK/PD Efficacy > Clinical Response/Remission Efficacy > Clinical Response/Duration Efficacy > Immunological Response Safety/Toxicity > Adverse Drug Reactions Efficacy > Clinical Response/Remission Efficacy > Clinical Response/Remission Efficacy > Clinical Response/Remission	Secondary Outcome Measures : Overall response rate in advanced solid tumors The objective response rate (ORR) per Response Evaluation Criteria in Solid Tumors version 1.1 (RECIST 1.1) is used to estimate the proportion of participants in the Response Evaluable population who achieve best overall response of complete response (CR) or partial response (PR) (called responders). Complete response (CR…	2024-03-06	Actual							2028-05-01	Anticipated	2028-10-31	Anticipated
502598	ACR246-101 CTR20243274 NCT06238401 TrialTroveID-502598	An Open-label, Multicenter, Dose-escalation and Cohort Expansion Phase I/II.a Clinical Study to Evaluate the Safety, Tolerability, Pharmacokinetic Profile and Efficacy of ACR246 in Patients With Advanced Solid Tumors	I	Open	Oncology	Oncology: Breast; Oncology: Cervical; Oncology: Colorectal; Oncology: Esophageal; Oncology: Lung, Non-Small Cell; Oncology: Ovarian; Oncology: Pancreas; Oncology: Prostate; Oncology: Renal; Oncology: Unspecified Solid Tumor	ALK; BRCA; EGFR; Hormone refractory; MET Amplification/Alteration; Second line; Stage III; Stage IV; Third line	Breast Neoplasms; Carcinoma, Non-Small-Cell Lung; Carcinoma, Renal Cell; Colorectal Neoplasms; Esophageal Neoplasms; Kidney Neoplasms; Neoplasms; Ovarian Neoplasms; Pancreatic Neoplasms; Prostatic Neoplasms; Uterine Cervical Neoplasms; Wilms Tumor	Trialtrove	Hangzhou Adcoris Biopharma Co.	Sponsor	Industry, all other pharma	China		Hangzhou		ACR-246	DNA topoisomerase I inhibitor; Immuno-oncology therapy	DNA topoisomerase I; trophoblast glycoprotein	Anticancer, other	Biological > Protein > Antibody > Antibody-drug conjugate; Biological > Protein > Antibody > Monoclonal antibody, other; Small molecule > Synthetic small molecule						ALK; BRCA1; EGFR; EPO; PARP1; PDCD1; ROS1; TNF; TPBG	Companion Diagnosis; Diagnostic; Early Detection; Predictive; Predisposing; Prognostic; Risk Assesment	The goal of the study is to evaluate the safety and tolerability of ACR246 in patients with advanced solid tumors, to determine the maximum tolerated dose (MTD) and Phase II recommended dose (RP2D) of ACR246. The toxicity will be assessed by Common Terminology Criteria for Adverse Events v5.0 and the tumor response will be determined per RECIST v1.1. Dose limiting toxicity (DLT) will be assessed …	Adverse Events Dose-limiting toxicities Maximum tolerated dose Overall response rate Response evaluation criteria in solid tumors Safety and Tolerability Serious Adverse Event	Safety/Toxicity > Adverse Drug Reactions Safety/Toxicity > Safety/Tolerability Safety/Toxicity > Safety/Tolerability Efficacy > Clinical Response/Remission Efficacy > Clinical Response/Remission Safety/Toxicity > Safety/Tolerability Safety/Toxicity > Serious Adverse Events	Primary Outcome Measures : Safety and tolerability: [Time Frame: 21days] Incidence and characteristics of adverse events (AEs), serious adverse events (SAEs) and dose-limiting toxicities (DLTs). Phase I dose escalation phase: Safety and tolerability: incidence and characteristics of adverse events (AEs), serious adverse events (SAEs), and dose-limiting toxicity (DLT) events; Analysis time specifi…	Clinical benefit rate Immunogenicity (other timeframe) Immunogenicity Overall response rate - duration Overall response rate Overall survival Progression-free survival Response evaluation criteria in solid tumors Safety and Tolerability	Efficacy > Clinical Response/Remission Efficacy > Immunological Response Safety/Toxicity > Adverse Drug Reactions Efficacy > Clinical Response/Remission Efficacy > Clinical Response/Remission Efficacy > Survival Efficacy > Survival Efficacy > Clinical Response/Remission Safety/Toxicity > Safety/Tolerability	Secondary Outcome Measures : PK parameters of ACR246（Cmax） [Time Frame: 21days] To assess the pharmacokinetic profile in patients with advanced solid tumors PK parameters of ACR246（Tmax） [Time Frame: 21days] To assess the pharmacokinetic profile in patients with advanced solid tumors PK parameters of ACR246（t1/2） [Time Frame: 21days] To assess the pharmacokinetic profile in patients with advanced…	2024-10-21	Actual							2025-06-01	Anticipated	2026-01-01	Anticipated
501640	JSKN033-101 NCT06226766 TrialTroveID-501640	Phase I/II Study to Assess the Safety, Tolerability, Pharmacokinetics and Efficacy of JSKN033 in Patients With Advanced or Metastatic Solid Malignant Tumors	I/II	Open	Oncology	Oncology: Anal; Oncology: Bile Duct (Cholangiocarcinoma); Oncology: Breast; Oncology: Colorectal; Oncology: Esophageal; Oncology: Gallbladder; Oncology: Gastric; Oncology: Head/Neck; Oncology: Liver; Oncology: Lung, Non-Small Cell; Oncology: Ovarian; Oncology: Pancreas; Oncology: Small Intestine; Oncology: Unspecified Solid Tumor	Estrogen receptor positive; Fourth line or greater; HER2 negative; HER2 positive; Progesterone receptor positive; Second line; Stage III; Stage IV; Triple receptor negative	Anus Neoplasms; Bile Duct Neoplasms; Breast Neoplasms; Carcinoma, Non-Small-Cell Lung; Cholangiocarcinoma; Colorectal Neoplasms; Esophageal Neoplasms; Gallbladder Neoplasms; Head and Neck Neoplasms; Intestinal Neoplasms; Liver Neoplasms; Neoplasms; Ovarian Neoplasms; Pancreatic Neoplasms; Stomach Neoplasms	Trialtrove	Suzhou Alphamab Co./Alphamab Oncology {Jiangsu Alphamab Biopharmaceuticals Co.}	Sponsor	Industry, all other pharma	China		Suzhou	215125	JSKN-033	DNA topoisomerase I inhibitor; PD-L1 antagonist; Immuno-oncology therapy; Immune checkpoint inhibitor	CD274 molecule; DNA topoisomerase I; erb-b2 receptor tyrosine kinase 2	Anticancer, immunological	Biological > Protein > Antibody > Antibody-drug conjugate; Biological > Protein > Antibody > Bispecific antibody; Biological > Protein > Recombinant protein > Fusion protein						EPO; ERBB2	Diagnostic; Predictive; Predisposing; Prognostic	This study is an open-label, multicenter, first-in-human, Phase I/II (dose escalation and dose expansion) study to evaluate the safety, tolerability, PK, immunogenicity and efficacy of JSKN033 in patients with advanced unresectable or metastatic solid malignant tumors that are expected to be HER2 expression (IHC ≥ 1+). To evaluate JSKN033 in advanced or metastatic HER2-expressing solid tumors inc…	Adverse Events Cardiac Telemetry Common Terminology Criteria for Adverse Events Complete response Dose-limiting toxicities Overall response rate Partial response Response evaluation criteria in solid tumors Safety and Tolerability Serious Adverse Event Treatment Emergent Adverse Events Vital signs	Safety/Toxicity > Adverse Drug Reactions Safety/Toxicity > Cardiac Measures/Events Safety/Toxicity > Adverse Drug Reactions Efficacy > Clinical Response/Remission Safety/Toxicity > Safety/Tolerability Efficacy > Clinical Response/Remission Efficacy > Clinical Response/Remission Efficacy > Clinical Response/Remission Safety/Toxicity > Safety/Tolerability Safety/Toxicity > Serious Adverse Events Sa…	Primary Outcome Measures : Incidence and severity of treatment-emergent adverse events (TEAEs), treatment-related adverse events (TRAEs), serious adverse events (SAEs), assessed by CTCAE V5.0 [Time Frame: Postdose of last participant up to 1 year] Clinically significant changes in physical examination findings, vital sign measurements, standard clinical laboratory parameters, 12-lead electrocardi…	Area under the curve score Cmax Complete response Duration of overall response Immunogenicity (other timeframe) Immunogenicity Overall response rate - duration Overall survival Partial response Progression-free survival Response evaluation criteria in solid tumors Tmax	Pharmacokinetics/Pharmacodynamics > PK/PD Pharmacokinetics/Pharmacodynamics > PK/PD Efficacy > Clinical Response/Remission Efficacy > Clinical Response/Duration Efficacy > Immunological Response Safety/Toxicity > Adverse Drug Reactions Efficacy > Clinical Response/Remission Efficacy > Survival Efficacy > Clinical Response/Remission Efficacy > Survival Efficacy > Clinical Response/Remission Pharma…	Secondary Outcome Measures : Maximum concentration (Cmax) [Time Frame: Postdose of last participant up to 1 year] Categories: JSKN003, total antibody (Tab) , payload of JSKN003 and envafolimab Time at which Cmax is reached (Tmax) [Time Frame: Postdose of last participant up to 1 year] Categories: JSKN003, total antibody (Tab) , payload of JSKN003 and envafolimab Area under the drug concentration-…	2024-01-18	Actual							2026-03-30	Anticipated	2026-10-30	Anticipated
499467	CTR20234257 NCT06199973 SHR-A1811-309 TrialTroveID-499467	Injection of SHR-A1811 Versus TAS-102 in Patients With Advanced Colorectal Cancer Who Had Failed to Respond to Oxaliplatin, 5-fu, and Irinotecan	III	Closed	Oncology	Oncology: Colorectal	HER2 positive; MSI-H/dMMR; PD-1 Naive; PD-L1 Naive; Second line; Stage III; Stage IV	Colorectal Neoplasms	Trialtrove	Jiangsu Hengrui Pharmaceuticals Co. {Jiangsu Hengrui Medicine}/Shanghai Hengrui Pharmaceutical {Shanghai Hengrui Pharmaceutical (Jiangsu Hengrui Medicine, HKG Science & Tech. JV)}	Sponsor	Industry, all other pharma	China		Lianyungang	222047	trastuzumab rezetecan	ErbB-2 antagonist; DNA topoisomerase I inhibitor	DNA topoisomerase I; erb-b2 receptor tyrosine kinase 2	Anticancer, other	Biological > Protein > Antibody > Antibody-drug conjugate; Small molecule > Synthetic small molecule	fluorouracil trifluridine + tipiracil hydrochloride, Servier oxaliplatin irinotecan	DNA synthesis inhibitor; Thymidylate synthase inhibitor; RNA synthesis inhibitor DNA directed DNA polymerase inhibitor DNA inhibitor DNA topoisomerase I inhibitor	DNA polymerase catalytic subunit, herpes simplex virus-1 Not applicable	Anticancer, antimetabolite Anticancer, antimetabolite Anticancer, alkylating Anticancer, other	Small molecule > Synthetic small molecule Reformulation > Fixed-dose combination; Small molecule > Synthetic small molecule Small molecule > Synthetic small molecule Small molecule > Synthetic small molecule	ERBB2	Diagnostic; Predictive; Predisposing; Prognostic	To evaluate the study of SHR-A1811 versus TAS-102 for injection in patients with advanced colorectal cancer who have failed treatment with oxaliplatin, fluorouracil and irinotecan	Progression-free survival	Efficacy > Survival	Progressive free survive assessed by Independent Review Committee [Time Frame: Every 6 weeks, up to 3 years] Primary endpoint: PFS as assessed by IRC Assessed every 6 weeks Effectiveness metrics	Adverse Events Cardiac Telemetry Duration of overall response Overall response rate Overall survival Progression-free survival Safety and Tolerability Vital signs	Safety/Toxicity > Adverse Drug Reactions Safety/Toxicity > Cardiac Measures/Events Efficacy > Clinical Response/Duration Efficacy > Clinical Response/Remission Efficacy > Survival Efficacy > Survival Safety/Toxicity > Safety/Tolerability Safety/Toxicity > Serious Adverse Events	Security: adverse events [Time Frame: The first day of each cycle（21 days or 28 days）] Effectiveness: progressive free survive assessed by the researchers [Time Frame: Every 6 weeks, up to 3 years] Effectiveness: objective response rate assessed by the researchers [Time Frame: Every 6 weeks, up to 3 years] Effectiveness: duration of response assessed by the researchers [Time Frame: Every 6 weeks,…	2024-03-01	Actual	16.54	Actual	2025-07-17	Actual	8.48	Anticipated	2026-04-01	Anticipated	2026-06-01	Anticipated
499464	AMT-562-01 NCT06199908 TrialTroveID-499464	First-in-Human, Phase I Study of AMT-562 in Patients With Advanced Solid Tumors	I	Open	Oncology	Oncology: Colorectal; Oncology: Lung, Non-Small Cell; Oncology: Unspecified Solid Tumor	EGFR; Second line; Stage III; Stage IV	Carcinoma, Non-Small-Cell Lung; Colorectal Neoplasms; Neoplasms	Trialtrove	Multitude Therapeutics	Sponsor	Industry, all other pharma	United States	CA	Redwood City	94063	AMT-562	DNA topoisomerase I inhibitor	DNA topoisomerase I; erb-b2 receptor tyrosine kinase 3	Anticancer, other	Biological > Protein > Antibody > Antibody-drug conjugate; Small molecule > Synthetic small molecule						CYP1A2; CYP3A4; EGFR	Diagnostic; Predictive; Predisposing; Prognostic	This is a first-in-human, non-randomized, open-label, multicenter Phase 1 study of AMT-562 in patients with advanced solid tumors.	Adverse Events Dose-limiting toxicities Serious Adverse Event	Safety/Toxicity > Adverse Drug Reactions Safety/Toxicity > Safety/Tolerability Safety/Toxicity > Serious Adverse Events	DLTs [Time Frame: up to 24 month] Incidence of dose limiting toxicities AEs [Time Frame: up to 24 month] Type, incidence and severity of Adverse Events SAEs [Time Frame: up to 24 month] Type, incidence and severity Serious Adverse Events (SAEs)	Area under the curve score Clinical benefit rate Cmax Duration of overall response Elimination half-life Overall response rate - duration Overall response rate Progression-free survival Response evaluation criteria in solid tumors Time to response Tmax	Pharmacokinetics/Pharmacodynamics > PK/PD Efficacy > Clinical Response/Remission Pharmacokinetics/Pharmacodynamics > PK/PD Efficacy > Clinical Response/Duration Pharmacokinetics/Pharmacodynamics > PK/PD Efficacy > Clinical Response/Remission Efficacy > Clinical Response/Remission Efficacy > Survival Efficacy > Clinical Response/Remission Efficacy > Disease Progression Pharmacokinetics/Pharmacodyn…	Cmax [Time Frame: up to 24 month] Maximum concentration (Cmax) Tmax [Time Frame: up to 24 month] time to peak drug concentration AUC [Time Frame: up to 24 month] Area Under the Curve t1/2 [Time Frame: up to 24 month] terminal half-life of the ADC, total antibody and free payload ADAs [Time Frame: up to 24 month] Specification and quantification of anti-drug antibodies ORR [Time Frame: up to 24 mo…	2024-05-20	Actual							2025-12-31	Anticipated	2025-12-31	Anticipated
492239	2023-0808 23-2329 C5831001 EUCT number: 2023-505858-18-00 NCT06131840 SGNCEA5C-001 TrialTroveID-492239	An Open-label Phase 1 Study to Investigate SGN-CEACAM5C in Adults With Advanced Solid Tumors	I	Open	Oncology	Oncology: Colorectal; Oncology: Esophageal; Oncology: Gastric; Oncology: Lung, Non-Small Cell; Oncology: Lung, Small Cell; Oncology: Neuroendocrine; Oncology: Pancreas; Oncology: Unspecified Solid Tumor	(N/A); Adenocarcinoma; First line; Fourth line or greater; Large Cell; Metastatic; PD-1 Refractory; PD-L1 Refractory; Pulmonary; Second line; Squamous Cell; Stage II; Stage III; Stage IV; Third line	Adenocarcinoma; Carcinoma; Carcinoma, Non-Small-Cell Lung; Colorectal Neoplasms; Esophageal Neoplasms; Neoplasms; Neuroendocrine Tumors; Pancreatic Neoplasms; Small Cell Lung Carcinoma; Stomach Neoplasms	Trialtrove	Pfizer/Seagen Sanofi	Sponsor Collaborator	Industry, Top 20 Pharma Industry, Top 20 Pharma	United States France	NY	New York Paris	NY 10001 75017	SAR-445953	DNA topoisomerase I inhibitor; Carcinoembryonic antigen-related cell adhesion molecule 5 inhibitor; Immuno-oncology therapy; Immune checkpoint inhibitor	carcinoembryonic antigen related cell adhesion molecule 5; DNA topoisomerase I	Anticancer, immunological	Biological > Protein > Antibody > Antibody-drug conjugate; Biological > Protein > Antibody > Monoclonal antibody, other; Small molecule; Small molecule > Synthetic small molecule						VEGFA	Diagnostic; Predictive; Predisposing; Prognostic	This clinical trial is studying advanced solid tumors. Solid tumors are cancers that start in a part of your body like your lungs or liver instead of your blood. Once tumors have grown bigger in one place but haven't spread, they're called locally advanced. If your cancer has spread to other parts of your body, it's called metastatic. When a cancer has gotten so big it can't easily be removed or …	Adverse Events Dose-limiting toxicities Safety and Tolerability	Safety/Toxicity > Adverse Drug Reactions Safety/Toxicity > Safety/Tolerability Safety/Toxicity > Safety/Tolerability	Number of participants with adverse events (AEs) [Time Frame: Through 30-37 days after the last study treatment, up to approximately 2 years] An AE is any untoward medical occurrence in a clinical study participant, temporally associated with the use of study intervention, whether or not considered related to the study intervention Number of participants with laboratory abnormalities [Time Frame:…	Area under the curve score Cmax Complete response Duration of overall response Overall response rate - duration Overall response rate Overall survival Partial response Progression-free survival Progressive disease rate Response evaluation criteria in solid tumors Safety and Tolerability Stable Disease Tmax	Pharmacokinetics/Pharmacodynamics > PK/PD Pharmacokinetics/Pharmacodynamics > PK/PD Efficacy > Clinical Response/Remission Efficacy > Clinical Response/Duration Efficacy > Clinical Response/Remission Efficacy > Clinical Response/Remission Efficacy > Survival Efficacy > Clinical Response/Remission Efficacy > Survival Efficacy > Clinical Response/Progression Efficacy > Clinical Response/Remission S…	Pharmacokinetic (PK) parameter - Area under the concentration-time curve (AUC) [Time Frame: Through 30-37 days after the last study treatment, up to approximately 2 years] PK endpoint PK parameter - Maximum concentration (Cmax) [Time Frame: Through 30-37 days after the last study treatment, up to approximately 2 years] PK endpoint PK parameter - Time to maximum concentration (Tmax) [Time Frame: T…	2023-11-20	Actual							2029-11-13	Anticipated	2030-05-12	Anticipated
490521	ChiCTR2500105373 CTR20233371 NCT06107686 TrialTroveID-490521 YL202-CN-201-01	A Multicenter, Open-Label, Phase II Study to Evaluate the Efficacy, Safety, and Pharmacokinetics of YL202 in Selected Patients With Advanced Solid Tumors	II	Open	Oncology	Oncology: Bile Duct (Cholangiocarcinoma); Oncology: Breast; Oncology: Colorectal; Oncology: Gastric; Oncology: Head/Neck; Oncology: Liver; Oncology: Lung, Non-Small Cell; Oncology: Pancreas; Oncology: Prostate	Adenocarcinoma; ALK; BRCA; EGFR; Estrogen receptor positive; First line; Fourth line or greater; HER2 negative; Hormone refractory; Large Cell; PD-L1 Refractory; Progesterone receptor positive; Second line; Squamous Cell; Stage III; Stage IV; Third line	Bile Duct Neoplasms; Breast Neoplasms; Carcinoma, Non-Small-Cell Lung; Cholangiocarcinoma; Colorectal Neoplasms; Head and Neck Neoplasms; Liver Neoplasms; Neoplasms; Pancreatic Neoplasms; Prostatic Neoplasms; Stomach Neoplasms	Trialtrove	MediLink Therapeutics (Suzhou) Co. (Other Hospital/Academic/Medical Center)	Sponsor Collaborator	Industry, all other pharma Academic	China		Suzhou		YL-202	ErbB-3 antagonist; DNA topoisomerase I inhibitor	DNA topoisomerase I; erb-b2 receptor tyrosine kinase 2; erb-b2 receptor tyrosine kinase 3	Anticancer, other	Biological > Protein > Antibody > Antibody-drug conjugate; Biological > Protein > Antibody > Monoclonal antibody, other; Small molecule > Synthetic small molecule						albumin; ALK; androgen receptor; BRAF; BRAF V600E; BRCA1; CDK4; EGFR; EGFR L858R; EGFR L861Q; EGFR S768I; EGFR T790M; EPO; ERBB2; GPT; KRAS; KRAS G12C; PARP1; RET; ROS1; THPO	Companion Diagnosis; Diagnostic; Early Detection; Predictive; Predisposing; Prognostic; Risk Assesment	This study is a multicenter, open-label, phase II study of YL202 in China to evaluate the efficacy, safety, and PK characteristics of YL202 in the following selected patients with advanced solid tumors. To evaluate the efficacy of YL202 in selected patients with advanced solid tumors; • To determine the recommended dose of YL202 in the pivotal clinical study.	Complete response Overall response rate Partial response Response evaluation criteria in solid tumors Safety and Tolerability	Efficacy > Clinical Response/Remission Efficacy > Clinical Response/Remission Efficacy > Clinical Response/Remission Efficacy > Clinical Response/Remission Safety/Toxicity > Safety/Tolerability	ORR assessed according to RECIST v1.1 [Time Frame: By the end of trial date, approximately within 36 months] ORR: defined as the proportion of patients who achieved a best overall response of complete response (CR) or partial response (PR). Determination of the recommended dose of YL202 in the pivotal clinical study [Time Frame: By the end of trial date, approximately within 36 months] Primary en…	Adverse Events Area under the curve score Cardiac Telemetry Change in oxygen saturation Clinical benefit rate Cmax Duration of overall response Elimination half-life Overall response rate - duration Overall response rate Overall survival Progression-free survival Response evaluation criteria in solid tumors Response rate Safety and Tolerability Time to response Vital signs Volume of distribution	Safety/Toxicity > Adverse Drug Reactions Pharmacokinetics/Pharmacodynamics > PK/PD Safety/Toxicity > Cardiac Measures/Events Efficacy > Respiratory Function Efficacy > Clinical Response/Remission Pharmacokinetics/Pharmacodynamics > PK/PD Efficacy > Clinical Response/Duration Pharmacokinetics/Pharmacodynamics > PK/PD Efficacy > Clinical Response/Remission Efficacy > Clinical Response/Remission Eff…	Progression-free survival (PFS) assessed according to RECIST v1.1 [Time Frame: approximately within 36 months] Clinical benefit rate (CBR) assessed according to RECIST v1.1 [Time Frame: approximately within 36 months] depth of response (DpR) assessed according to RECIST v1.1 [Time Frame: Approximately within 36 months] disease control rate (DCR) assessed according to RECIST v1.1 [Time Frame: Appr…	2023-12-15	Actual	19.53	Anticipated	2025-07-31	Anticipated	16.01	Anticipated	2026-11-30	Anticipated	2028-11-30	Anticipated
490513	2023-0801 EUCT Number: 2023-505110-14-00 jRCT2031230442 M24-311 NCT06107413 TrialTroveID-490513	A Phase II, Randomized Study to Evaluate Safety, Efficacy, and Optimal Dose of ABBV-400 in Combination With Fluorouracil, Folinic Acid, and Bevacizumab and to Evaluate Safety and Efficacy of ABBV-400 in Combination With Bevacizumab in Previously Treated Subjects With Unresectable Metastatic Colorectal Cancer	II	Open	Oncology	Oncology: Colorectal	MSS/pMMR; Second line; Stage IV	Colorectal Neoplasms	Trialtrove	AbbVie	Sponsor	Industry, Top 20 Pharma	United States	IL	North Chicago	IL 60064	telisotuzumab adizutecan	Hepatocyte growth factor antagonist; DNA topoisomerase I inhibitor; DNA topoisomerase inhibitor	DNA topoisomerase I; MET proto-oncogene, receptor tyrosine kinase	Anticancer, other	Biological > Protein > Antibody > Antibody-drug conjugate; Biological > Protein > Antibody > Monoclonal antibody, other; Small molecule > Synthetic small molecule	irinotecan (IV) fluorouracil leucovorin bevacizumab	DNA topoisomerase I inhibitor DNA synthesis inhibitor; Thymidylate synthase inhibitor; RNA synthesis inhibitor Unidentified pharmacological activity Vascular endothelial growth factor receptor 1 antagonist; Vascular endothelial growth factor receptor antagonist; Angiogenesis inhibitor	DNA topoisomerase I vascular endothelial growth factor A	Anticancer, other Anticancer, antimetabolite Radio/chemosensitizer; Antianaemic; Antidepressant Anticancer, immunological; Neurological	Natural product > Plant Small molecule > Synthetic small molecule Small molecule > Synthetic small molecule Biological > Protein > Antibody > Humanized monoclonal antibody; Biological > Protein > Antibody > Monoclonal antibody, other	BRAF; BRAF V600E; EGF	Diagnostic; Predictive; Predisposing; Prognostic	Cancer is a condition where cells in a specific part of body grow and reproduce uncontrollably. The purpose of this study is to assess adverse events and change in disease activity when ABBV-400 is given in combination with Fluorouracil, Folinic Acid, and Bevacizumab to adult participants to treat unresctable metastatic colorectal cancer. ABBV-400 is an investigational drug being developed for th…	Adverse Events Complete response Overall response rate Partial response Progression-free survival Response evaluation criteria in solid tumors Safety and Tolerability	Safety/Toxicity > Adverse Drug Reactions Efficacy > Clinical Response/Remission Efficacy > Clinical Response/Remission Efficacy > Clinical Response/Remission Efficacy > Survival Efficacy > Clinical Response/Remission Safety/Toxicity > Safety/Tolerability	Primary Outcome Measures : Percentage of Participants with Objective Response [ Time Frame: Up to 24 Weeks ] OR is defined as complete response (CR) or partial response (PR) as assessed by the investigator per Response Evaluation Criteria in Solid Tumors (RECIST), version 1.1, as assessed by the investigator. Progression Free Survival (PFS) [ Time Frame: Up to 11 Months ] PFS is defined as the ti…	Adverse Events Area under the curve score Duration of overall response Overall response rate - duration Overall response rate Overall survival Quality of Life Response evaluation criteria in solid tumors Stable Disease	Safety/Toxicity > Adverse Drug Reactions Pharmacokinetics/Pharmacodynamics > PK/PD Efficacy > Clinical Response/Duration Efficacy > Clinical Response/Remission Efficacy > Clinical Response/Remission Efficacy > Survival HEOR > Health-Related Quality Of Life Efficacy > Clinical Response/Remission Efficacy > Clinical Response/Remission	Secondary Outcome Measures : Duration of Response (DOR) [ Time Frame: Up to 7 Months ] DOR is defined as The time from the first documented CR or PR to the first occurrence of radiographic progression per RECIST v1.1 as determined by the investigator or death from any cause, whichever occurs first. Overall Survival (OS) [ Time Frame: Up to 3 Years ] OS is defined as the time from first dose of st…	2023-11-12	Actual							2026-10-01	Anticipated	2026-10-01	Anticipated
489534	CTR20233287 NCT06094556 SHR-1826-I-101 TrialTroveID-489534	A Multicenter, Open Phase I Clinical Study of Safety, Tolerability, Pharmacokinetics, and Efficacy of SHR-1826 for Injection in Patients With Advanced Solid Tumors	I	Open	Oncology	Oncology: Colorectal; Oncology: Gastric; Oncology: Lung, Non-Small Cell; Oncology: Pancreas; Oncology: Unspecified Solid Tumor	Adenocarcinoma; Fourth line or greater; Line of therapy N/A; Second line; Squamous Cell; Stage III; Stage IV; Third line	Carcinoma, Non-Small-Cell Lung; Colorectal Neoplasms; Neoplasms; Pancreatic Neoplasms; Stomach Neoplasms	Trialtrove	Jiangsu Hengrui Pharmaceuticals Co./Suzhou Suncadia Biopharmaceuticals Co.	Sponsor	Industry, all other pharma	China		Lianyungang	222047	SHR-1826	Unidentified pharmacological activity	MET proto-oncogene, receptor tyrosine kinase	Anticancer, other	Biological > Protein > Antibody > Antibody-drug conjugate; Small molecule > Synthetic small molecule						EGFR; LRP4	Diagnostic; Predictive; Predisposing; Prognostic	This is an open, multi-center, dose-escalation/dose-expansion/efficacy expansion phase I clinical study to evaluate the tolerability, safety, PK, and immunogenicity of SHR-1826 in patients with advanced malignant solid tumors, and to preliminatively observe its antitumor efficacy. The whole study was divided into three stages: dose increment, dose extension and therapeutic effect extension. To ev…	Adverse Events Common Terminology Criteria for Adverse Events Dose-limiting toxicities Maximum tolerated dose Safety and Tolerability	Safety/Toxicity > Adverse Drug Reactions Safety/Toxicity > Adverse Drug Reactions Safety/Toxicity > Safety/Tolerability Safety/Toxicity > Safety/Tolerability Safety/Toxicity > Safety/Tolerability	Primary Outcome Measures : Dose-limiting toxicity [ Time Frame: 21 Days ] evaluate the safety in the doses escalation Maximum tolerated dose or Maximum-administered dose [ Time Frame: Approximately 1 year ] evaluate the safety in the doses escalation Recommended Phase 2 dose (RP2D) [ Time Frame: Approximately 2 years ] evaluate the safety and curative effect in the doses escalation Primary endpoi…	Area under the curve score Clinical benefit rate Cmax Cmin Dose-limiting toxicities Duration of overall response Elimination half-life modified Rodnan skin score Overall response rate Overall survival Plasma concentration Progression-free survival Safety and Tolerability Tmax Volume of distribution	Pharmacokinetics/Pharmacodynamics > PK/PD Efficacy > Clinical Response/Remission Pharmacokinetics/Pharmacodynamics > PK/PD Pharmacokinetics/Pharmacodynamics > PK/PD Safety/Toxicity > Safety/Tolerability Efficacy > Clinical Response/Duration Pharmacokinetics/Pharmacodynamics > PK/PD Efficacy > Patient Assessment Instruments (Efficacy) Efficacy > Clinical Response/Remission Efficacy > Survival Phar…	Secondary Outcome Measures : Maximum concentration (Cmax) of SHR-1826 [ Time Frame: Approximately 2 years ] To evaluate the pharmacokinetic characteristics of SHR-1826 Time to maximum concentration (Tmax) of SHR-1826 [ Time Frame: Approximately 2 years ] To evaluate the pharmacokinetic characteristics of SHR-1826 Areas under the concentration-time curve from time zero to the time of last quantifi…	2023-12-11	Actual							2027-06-30	Anticipated	2027-07-31	Anticipated
487589	HFH-23-03 NCT06065371 TrialTroveID-487589	Sacituzumab Govitecan in Combination With Capecitabine for Advanced Gastrointestinal Cancers After Progression on Standard Therapy	I	Open	Oncology	Oncology: Bile Duct (Cholangiocarcinoma); Oncology: Colorectal; Oncology: Esophageal; Oncology: Gastric; Oncology: Pancreas	Second line; Stage III; Stage IV	Bile Duct Neoplasms; Cholangiocarcinoma; Colorectal Neoplasms; Esophageal Neoplasms; Gastrointestinal Neoplasms; Pancreatic Neoplasms; Stomach Neoplasms	Trialtrove	Henry Ford Health System Gilead Sciences	Sponsor Collaborator	Academic Industry, Top 20 Pharma	United States	CA	Foster City	CA 94404	sacituzumab govitecan	DNA topoisomerase I inhibitor	DNA topoisomerase I; tumor associated calcium signal transducer 2	Anticancer, immunological	Biological > Protein > Antibody > Antibody-drug conjugate; Biological > Protein > Antibody > Humanized monoclonal antibody; Small molecule > Synthetic small molecule	capecitabine	DNA synthesis inhibitor; Thymidylate synthase inhibitor; RNA synthesis inhibitor	thymidylate synthetase	Anticancer, antimetabolite	Small molecule; Small molecule > Synthetic small molecule	albumin; GPT	Diagnostic; Predictive; Predisposing; Prognostic	This is a Phase I study to evaluate the safety and tolerability of sacituzumab govitecan in combination with capecitabine for advanced gastrointestinal cancers after progression on standard therapy, and to assess correlation of outcomes with the biomarker Trop-2. To assess the safety of combination sacituzumab govitecan plus capecitabine in the treatment of patients with gastrointestinal cancers …			Primary Endpoint : The primary endpoint is the recommended phase 2 dose (RP2D) Primary Outcome Measures : Primary Endpoint [ Time Frame: 18 months ] Recommended phase 2 dose (RP2D)	Adverse Events Duration of overall response Overall response rate Overall survival Progression-free survival Response evaluation criteria in solid tumors	Safety/Toxicity > Adverse Drug Reactions Efficacy > Clinical Response/Duration Efficacy > Clinical Response/Remission Efficacy > Survival Efficacy > Survival Efficacy > Clinical Response/Remission	Secondary Endpoint : Secondary Endpoints include adverse events, objective response rate (ORR), duration of response (DoR), progression-free survival (PFS), and overall survival (OS), There is an exploratory endpoint of the correlation between Trop-2 expression and clinical outcomes. Secondary Outcome Measures : Adverse Events (AEs) [ Time Frame: Through study completion, an average of 18 months …	2024-11-20	Actual							2025-12-01	Anticipated	2026-05-01	Anticipated
485119	BL-M07D1-202 CTR20232779 NCT06031584 TrialTroveID-485119	A Phase Ib/II Clinical Study to Evaluate the Safety and Efficacy of BL-M07D1 for Injection in Patients With Locally Advanced or Metastatic HER2-positive/Low-expressing Urinary and Gastrointestinal Solid Tumors	I/II	Open	Oncology	Oncology: Bile Duct (Cholangiocarcinoma); Oncology: Bladder; Oncology: Colorectal; Oncology: Esophageal; Oncology: Gastric; Oncology: Renal; Oncology: Unspecified Solid Tumor	HER2 low; HER2 positive; Second line; Stage III; Stage IV	Bile Duct Neoplasms; Carcinoma, Renal Cell; Cholangiocarcinoma; Colorectal Neoplasms; Esophageal Neoplasms; Kidney Neoplasms; Stomach Neoplasms; Urethral Neoplasms; Urinary Bladder Neoplasms; Wilms Tumor	Trialtrove	Sichuan Biokin Pharmaceutical Co./Sichuan Baili Pharmaceutical Co. Sichuan Biokin Pharmaceutical Co./Sichuan Baili Pharmaceutical Co./Baili-Bio (Chengdu) Pharmaceutical Co.	Sponsor Collaborator	Industry, all other pharma Industry, all other pharma	China China		Chengdu Chengdu	610041 610041	BL-M07D1	ErbB-2 tyrosine kinase inhibitor; DNA topoisomerase I inhibitor	DNA topoisomerase I; erb-b2 receptor tyrosine kinase 2	Anticancer, other	Biological > Protein > Antibody > Antibody-drug conjugate; Small molecule > Synthetic small molecule						albumin; ERBB2	Diagnostic; Predictive; Predisposing; Prognostic	Phase Ib: Explore the safety and tolerability of BL-M07D1 to further define RP2D in a variety of solid tumors, including locally advanced or metastatic urinary and gastrointestinal tumors. Phase II: To explore the efficacy of BL-M07D1 in patients with a variety of solid tumors including locally advanced or metastatic HER2-positive/low-expressing urinary and gastrointestinal tumors.	Overall response rate Progressive disease rate Response evaluation criteria in solid tumors Safety and Tolerability	Efficacy > Clinical Response/Remission Efficacy > Clinical Response/Progression Efficacy > Clinical Response/Remission Safety/Toxicity > Safety/Tolerability	Primary Outcome Measures : Phase Ib: Recommended Phase II Dose (RP2D) [Time Frame: Up to approximately 24 months] The RP2D is defined as the dose level chosen by the sponsor (in consultation with the investigators) for phase II study, based on safety, tolerability, efficacy, PK, and PD data collected during the dose escalation study. Phase II: Objective response rate (ORR) [Time Frame: Up to appr…	Adverse Events Area under the curve score Clinical benefit rate Cmax Duration of overall response Elimination half-life Immunogenicity (other timeframe) Immunogenicity Overall response rate - duration Overall response rate Progression-free survival Progressive disease rate Response evaluation criteria in solid tumors Safety and Tolerability Stable Disease Tmax Treatment Emergent Adverse Events	Safety/Toxicity > Adverse Drug Reactions Pharmacokinetics/Pharmacodynamics > PK/PD Efficacy > Clinical Response/Remission Pharmacokinetics/Pharmacodynamics > PK/PD Efficacy > Clinical Response/Duration Pharmacokinetics/Pharmacodynamics > PK/PD Efficacy > Immunological Response Safety/Toxicity > Adverse Drug Reactions Efficacy > Clinical Response/Remission Efficacy > Clinical Response/Remission Ef…	Secondary Outcome Measures : Phase Ib/II: Treatment-Emergent Adverse Event (TEAE) [Time Frame: Up to approximately 24 months] TEAE is defined as any adverse and unexpected change in body structure, function, or chemistry or any exacerbation of an existing condition (i.e., any clinically significant adverse change in frequency and/or intensity) during treatment. The type, frequency, and severity o…	2024-01-19	Actual							2026-03-01	Anticipated	2026-03-01	Anticipated
482546	BL-B01D1-SI-B003-201-05 CTR20232531 NCT06008054 TrialTroveID-482546	A Phase II Clinical Study to Evaluate the Efficacy and Safety of SI-B003 Monotherapy, BL-B01D1+SI-B003 Combination Therapy and BL-B01D1+PD-1 Monoclonal Antibody in Patients With Locally Advanced or Metastatic Esophageal Cancer, Gastric Cancer, Colorectal Cancer and Other Gastrointestinal Tumors	II	Open	Oncology	Oncology: Colorectal; Oncology: Esophageal; Oncology: Gastric	HER2 negative; HER2 positive; Line of therapy N/A; Stage III; Stage IV	Colorectal Neoplasms; Digestive System Neoplasms; Esophageal Neoplasms; Gastrointestinal Neoplasms; Stomach Neoplasms	Trialtrove	Sichuan Biokin Pharmaceutical Co./Sichuan Baili Pharmaceutical Co. Sichuan Biokin Pharmaceutical Co./Sichuan Baili Pharmaceutical Co./Baili-Bio (Chengdu) Pharmaceutical Co.	Sponsor Collaborator	Industry, all other pharma Industry, all other pharma	China China		Chengdu Chengdu	610041 610041	izalontamab brengitecan	EGFR antagonist; ErbB-3 antagonist; DNA topoisomerase I inhibitor; Immuno-oncology therapy	epidermal growth factor receptor; erb-b2 receptor tyrosine kinase 3	Anticancer, immunological	Biological > Protein > Antibody > Antibody-drug conjugate; Biological > Protein > Antibody > Bispecific antibody	danvilostomig	PD-1 antagonist; CTLA4 antagonist; Immuno-oncology therapy; Immune checkpoint inhibitor	cytotoxic T-lymphocyte associated protein 4; programmed cell death 1	Anticancer, immunological	Biological > Protein > Antibody > Bispecific antibody; Biological > Protein > Antibody > Monoclonal antibody, other	ERBB2	Diagnostic; Predictive; Predisposing; Prognostic	This phase II study is a clinical study to explore the efficacy and safety of SI-B003 Monotherapy, BL-B01D1+SI-B003 Combination Therapy and BL-B01D1+PD-1 Monoclonal Antibody in patients with locally advanced or metastatic esophageal cancer, gastric cancer, colorectal cancer and other gastrointestinal tumors.	Overall response rate Progressive disease rate Response evaluation criteria in solid tumors Safety and Tolerability	Efficacy > Clinical Response/Remission Efficacy > Clinical Response/Progression Efficacy > Clinical Response/Remission Safety/Toxicity > Safety/Tolerability	Objective response rate (ORR) [Time Frame: Up to approximately 24 months] ORR is defined as the percentage of participants, who has a CR (disappearance of all target lesions) or PR (at least a 30% decrease in the sum of diameters of target lesions). The percentage of participants who experiences a confirmed CR or PR is according to RECIST 1.1. Recommended Phase II Dose (RP2D) [Time Frame: Up to a…	Clinical benefit rate Duration of overall response Overall response rate - duration Overall response rate Progression-free survival Progressive disease rate Stable Disease Treatment Emergent Adverse Events	Efficacy > Clinical Response/Remission Efficacy > Clinical Response/Duration Efficacy > Clinical Response/Remission Efficacy > Clinical Response/Remission Efficacy > Survival Efficacy > Clinical Response/Progression Efficacy > Clinical Response/Remission Safety/Toxicity > Adverse Drug Reactions	Progression-free survival (PFS) [Time Frame: Up to approximately 24 months] The PFS is defined as the time from the first dose of medication to disease progression or death, whichever occurred first. Disease control rate (DCR) [Time Frame: Up to approximately 24 months] The DCR is defined as the percentage of participants who has a CR, PR, or Stable Disease (SD: neither sufficient shrinkage to qu…	2023-11-16	Actual							2025-12-01	Anticipated	2025-12-01	Anticipated
477903	NCT05948826 TORL3600-001 TrialTroveID-477903 TRIO-055	A Phase I, First in Human, Dose-Escalation Study of TORL-3-600 in Participants With Advanced Cancer	I	Open	Oncology	Oncology: Colorectal; Oncology: Unspecified Solid Tumor	Line of therapy N/A; Stage III; Stage IV	Colorectal Neoplasms	Trialtrove	TORL Biotherapeutics (Other Hospital/Academic/Medical Center)	Sponsor Collaborator	Industry, all other pharma Academic	United States	CA	Culver City	CA 90230	zarutatug vedotin	Tubulin inhibitor; Cadherin antagonist	cadherin 17	Anticancer, other	Biological > Protein > Antibody > Antibody-drug conjugate; Biological > Protein > Antibody > Monoclonal antibody, other; Small molecule > Synthetic small molecule								To evaluate the safety, tolerability, pharmacokinetics, and antitumor activity of TORL-3-600 in patients with advanced cancer Escalation portion of TORL's phase 1 study, TORL3600-001 (TRIO-055), assessing the safety, pharmacokinetics, biomarkers, and antitumor activity of TORL-3-600	Adverse Events Dose-limiting toxicities Maximum tolerated dose Safety and Tolerability Serious Adverse Event	Safety/Toxicity > Adverse Drug Reactions Safety/Toxicity > Safety/Tolerability Safety/Toxicity > Safety/Tolerability Safety/Toxicity > Safety/Tolerability Safety/Toxicity > Serious Adverse Events	Primary Outcome Measures : Incidence and severity of adverse events and serious adverse events [ Time Frame: up to 2 years ] Incidence and severity of adverse events, serious adverse events, according to NCI-CTCAE Version 5.0 Maximum Tolerated Dose (MTD) [ Time Frame: 28 Days ] Highest administered dose with < 33% participants experiencing dose limiting toxicity (DLT) in the first 6 DLT evaluable…	Accumulation index Area under the curve score Cmax Cmin Complete response Duration of overall response Elimination half-life Immunogenicity (other timeframe) Immunogenicity Overall response rate - duration Overall response rate Overall survival Partial response Progression-free survival Response evaluation criteria in solid tumors Time to response Tmax Volume of distribution	Pharmacokinetics/Pharmacodynamics > PK/PD Pharmacokinetics/Pharmacodynamics > PK/PD Pharmacokinetics/Pharmacodynamics > PK/PD Pharmacokinetics/Pharmacodynamics > PK/PD Efficacy > Clinical Response/Remission Efficacy > Clinical Response/Duration Pharmacokinetics/Pharmacodynamics > PK/PD Efficacy > Immunological Response Safety/Toxicity > Adverse Drug Reactions Efficacy > Clinical Response/Remissio…	Secondary Outcome Measures : Objective Response Rate (ORR) Percentage of participants with best response of complete response (CR) or partial response (PR) according to RECIST 1.1 [Time Frame: up to 2 years] Duration of Response (DOR) Time from CR or PR to objective disease progression or death to any cause [Time Frame: up to 2 years] Progression Free Survival (PFS) PFS is defined as the time fro…	2023-09-29	Actual							2025-09-15	Anticipated	2026-09-15	Anticipated
476562	CTR20231421 LM302-02-201 NCT05934331 TrialTroveID-476562	A Phase II, Open-Label, Multicenter Study Evaluating the Efficacy, Safety, and Tolerability of LM-302 Combined With Toripalimab in CLDN18.2 Positive Patients Advanced Gastro-Intestinal Cancer	II	Open	Oncology	Oncology: Anal; Oncology: Bile Duct (Cholangiocarcinoma); Oncology: Colorectal; Oncology: Esophageal; Oncology: Gallbladder; Oncology: Gastric; Oncology: Liver; Oncology: Pancreas; Oncology: Small Intestine	First line; PD-L1 Low; PD-L1 Positive; Second line; Stage III; Stage IV	Anus Neoplasms; Bile Duct Neoplasms; Cholangiocarcinoma; Colorectal Neoplasms; Esophageal Neoplasms; Gallbladder Neoplasms; Intestinal Neoplasms; Liver Neoplasms; Pancreatic Neoplasms; Stomach Neoplasms	Trialtrove	LaNova Medicines	Sponsor	Industry, all other pharma	China		Shanghai	201203	tecotabart vedotin	Tubulin inhibitor; Immuno-oncology therapy	claudin 18	Anticancer, immunological	Biological > Protein; Biological > Protein > Antibody > Antibody-drug conjugate; Small molecule > Synthetic small molecule	toripalimab	PD-1 antagonist; Immuno-oncology therapy; Immune checkpoint inhibitor	programmed cell death 1	Anticancer, immunological	Biological > Protein > Antibody > Humanized monoclonal antibody; Biological > Protein > Antibody > Monoclonal antibody, other	CLDN18; CYLD	Diagnostic; Predictive; Predisposing; Prognostic	A Phase II, Open-Label, Multicenter Study Evaluating the Efficacy, Safety, and Tolerability of LM-302 Combined With Toripalimab in CLDN18.2 Positive Patients advanced gastro-Intestinal Cancer	Progression-free survival Response evaluation criteria in solid tumors	Efficacy > Survival Efficacy > Clinical Response/Remission	Primary Outcome Measures PFS [Time Frame: up to 6 weeks following first dose.] Progression free survival according to the Response Evaluation Criteria in Solid Tumors (RECIST v1.1) Primary endpoint indicators and evaluation time index: Progression-free survival based on Response Evaluation Criteria in Solid Tumors (RECIST v1.1). evaluation time: per analysis visit End point selection: Effectivene…	Adverse Events Cardiac Telemetry Clinical benefit rate Common Terminology Criteria for Adverse Events Duration of overall response Overall response rate - duration Overall response rate Overall survival Response evaluation criteria in solid tumors Safety and Tolerability Vital signs	Safety/Toxicity > Adverse Drug Reactions Safety/Toxicity > Cardiac Measures/Events Efficacy > Clinical Response/Remission Safety/Toxicity > Adverse Drug Reactions Efficacy > Clinical Response/Duration Efficacy > Clinical Response/Remission Efficacy > Clinical Response/Remission Efficacy > Survival Efficacy > Clinical Response/Remission Safety/Toxicity > Safety/Tolerability Safety/Toxicity > Serio…	Secondary Outcome Measures : ORR [Time Frame: up to 6 weeks following first dose.] Objective response rate (ORR) DOR [Time Frame: up to 6 weeks following first dose.] Duration of response (DOR) DCR [Time Frame: up to 6 weeks following first dose.] Disease control rate (DCR = CR + PR + SD) OS [Time Frame: up to 6 weeks following first dose.] Overall survival (OS) Secondary endpoints and evaluation…	2023-07-21	Actual							2025-07-01	Anticipated	2026-01-01	Anticipated
467014	GII-102-P101 NCT05824975 TrialTroveID-467014	An Open-label, Multicenter, Dose Escalation and Expansion Phase I/II a Study to Evaluate the Safety, Tolerability and Pharmacokinetics, and Therapeutic Activity of GI-102 in Patients With Advanced or Metastatic Solid Tumors	I/II	Open	Oncology	Oncology: Bile Duct (Cholangiocarcinoma); Oncology: Colorectal; Oncology: Endometrial; Oncology: Esophageal; Oncology: Head/Neck; Oncology: Lung, Non-Small Cell; Oncology: Melanoma; Oncology: Neuroendocrine; Oncology: Ovarian; Oncology: Renal; Oncology: Soft Tissue Sarcoma; Oncology: Unspecified Solid Tumor	Adenocarcinoma; BRAF; Fourth line or greater; Merkel; Metastatic; PD-1 Refractory; PD-L1 Refractory; Second line; Squamous Cell; Stage III; Stage IV; Third line	Bile Duct Neoplasms; Carcinoma, Non-Small-Cell Lung; Carcinoma, Renal Cell; Cholangiocarcinoma; Colorectal Neoplasms; Endometrial Neoplasms; Esophageal Neoplasms; Fibrosarcoma; Head and Neck Neoplasms; Kidney Neoplasms; Leiomyosarcoma; Liposarcoma; Melanoma; Neoplasms; Neuroendocrine Tumors; Ovarian Neoplasms; Rhabdomyosarcoma; Sarcoma; Synovial Sarcoma; Wilms Tumor	Trialtrove	GI Innovation	Sponsor	Industry, all other pharma	South Korea		Seoul		GI-102	Interleukin 2 receptor beta agonist; CTLA4 antagonist; Immuno-oncology therapy; Immune checkpoint inhibitor; Immune checkpoint stimulant	cytotoxic T-lymphocyte associated protein 4; interleukin 2; interleukin 2 receptor subunit beta	Anticancer, immunological	Biological > Protein; Biological > Protein > Recombinant protein > Fusion protein	doxorubicin eribulin mesylate bevacizumab pembrolizumab paclitaxel, ANP Technologies trastuzumab deruxtecan	DNA synthesis inhibitor; DNA topoisomerase II inhibitor; RNA synthesis inhibitor Microtubule inhibitor; Tubulin inhibitor; Tubulin polymerization inhibitor Vascular endothelial growth factor receptor 1 antagonist; Vascular endothelial growth factor receptor antagonist; Angiogenesis inhibitor PD-1 antagonist; Immuno-oncology therapy; Immune checkpoint inhibitor Beta tubulin inhibitor; Microtubule …	Unspecified vascular endothelial growth factor A programmed cell death 1 epidermal growth factor receptor; erb-b2 receptor tyrosine kinase 2; tubulin beta class I DNA topoisomerase I; erb-b2 receptor tyrosine kinase 2	Anticancer, antibiotic Anticancer, other Anticancer, immunological; Neurological Anticancer, immunological Anticancer, other Anticancer, other	Small molecule > Synthetic small molecule Small molecule > Semisynthetic small molecule Biological > Protein > Antibody > Humanized monoclonal antibody; Biological > Protein > Antibody > Monoclonal antibody, other Biological > Protein > Antibody > Humanized monoclonal antibody Biological > Protein > Antibody > Monoclonal antibody, other; Natural product > Plant; Reformulation > Optimized reformul…	BRAF; CD4; CD80; CD8A; FBN2	Diagnostic; Predictive; Predisposing; Prognostic	To evaluate the safety, tolerability, pharmacokinetics, and therapeutic activity of GI-102 as a single agent over a range of advanced and/or metastatic solid tumors. This study will comprise two phases. GI-102 monotherapy dose escalation phase GI-102 monotherapy dose expansion phase To hypothesize that GI-102 may exert anti-tumor activity as a single agent in cancers without effective therapeutic…	Adverse Events Common Terminology Criteria for Adverse Events Complete response Dose-limiting toxicities Maximum tolerated dose Overall response rate Partial response Safety and Tolerability	Safety/Toxicity > Adverse Drug Reactions Safety/Toxicity > Adverse Drug Reactions Efficacy > Clinical Response/Remission Safety/Toxicity > Safety/Tolerability Safety/Toxicity > Safety/Tolerability Efficacy > Clinical Response/Remission Efficacy > Clinical Response/Remission Safety/Toxicity > Safety/Tolerability	Incidence and nature of Dose-Limiting Toxicity (DLTs) (dose escalation phase) [Time Frame: Study Day 1, assessed up to DLT period (3 weeks after treatment)] A DLT is defined as a clinically significant AE (classified according to the NCI CTCAE version 5) or significant laboratory abnormality that occur during the DLT assessment periods, during dose escalation and dose expansion, and is considered…	Area under the curve score Clinical benefit rate Cmax Common Terminology Criteria for Adverse Events Complete response Dose-limiting toxicities Elimination half-life Immunogenicity Neutralizing antibody response Overall response rate - duration Overall response rate Overall survival Partial response Plasma concentration Progression-free survival Response evaluation criteria in solid tumors Stable…	Pharmacokinetics/Pharmacodynamics > PK/PD Efficacy > Clinical Response/Remission Pharmacokinetics/Pharmacodynamics > PK/PD Safety/Toxicity > Adverse Drug Reactions Efficacy > Clinical Response/Remission Safety/Toxicity > Safety/Tolerability Pharmacokinetics/Pharmacodynamics > PK/PD Safety/Toxicity > Adverse Drug Reactions Efficacy > Immunological Response Efficacy > Clinical Response/Remission Ef…	Incidence and nature of Dose-Limiting Toxicity (DLTs) (dose expansion phase) [Time Frame: Study Day 1, assessed up to DLT period (3 weeks after treatment)] A DLT is defined as a clinically significant AE (classified according to the NCI CTCAE version 5) or significant laboratory abnormality that occur during the DLT assessment periods, during dose escalation and dose expansion, and is considered …	2023-05-30	Actual							2025-04-30	Anticipated	2025-06-30	Anticipated
465813	BC3195-101 CTR20231334 NCT05957471 TrialTroveID-465813	An Open-label, First-in-human Dose-escalation and Dose-expansion Phase Ia/Ib Study Evaluating the Safety, Tolerability, Pharmacokinetics and Preliminary Efficacy of BC3195 in Patients with Locally Advanced or Metastatic Solid Tumors	I	Open	Oncology	Oncology: Breast; Oncology: Colorectal; Oncology: Endometrial; Oncology: Esophageal; Oncology: Head/Neck; Oncology: Lung, Non-Small Cell; Oncology: Ovarian; Oncology: Pancreas; Oncology: Prostate; Oncology: Unspecified Solid Tumor	EGFR; Fourth line or greater; Second line; Squamous Cell; Stage III; Stage IV; Third line	Breast Neoplasms; Carcinoma, Non-Small-Cell Lung; Colorectal Neoplasms; Endometrial Neoplasms; Esophageal Neoplasms; Head and Neck Neoplasms; Ovarian Neoplasms; Pancreatic Neoplasms; Prostatic Neoplasms	Trialtrove	Wuxi Biocity Biopharmaceutics Co.	Sponsor	Industry, all other pharma	China		Wuxi	214026	BC-3195	Tubulin inhibitor	cadherin 3	Anticancer, other	Biological > Protein > Antibody > Antibody-drug conjugate; Biological > Protein > Antibody > Monoclonal antibody, other; Small molecule > Synthetic small molecule						CDH3; CYP3A4; EGF; EGFR; EGFR T790M; EPO; GPT; SUN2	Diagnostic; Predictive; Predisposing; Prognostic	To evaluate BC3195 for injection intended for the treatment of locally advanced or metastatic solid tumors To evaluate the safety and tolerability of BC3195 in patients with locally advanced or metastatic solid tumors; To explore the maximum tolerated dose (MTD) and the recommended dose for phase II trials (RP2D). To evaluate the safety, tolerability, PK, and preliminary antitumor activity of BC3…	Adverse Events Dose-limiting toxicities Safety and Tolerability Serious Adverse Event	Safety/Toxicity > Adverse Drug Reactions Safety/Toxicity > Safety/Tolerability Safety/Toxicity > Safety/Tolerability Safety/Toxicity > Serious Adverse Events	Primary endpoint: Safety and tolerability of BC3195: frequency and nature of dose-limiting toxicities (DLTs), incidence and severity of all adverse events (AEs), serious adverse events (SAEs), and AEs leading to drug dose adjustments. evaluation time: DLT evaluation time: from the first administration to 21 days after administration; AE/SAE incidence and severity evaluation time: during treatment…	Clinical benefit rate Duration of overall response Immunogenicity (other timeframe) Immunogenicity Neutralizing antibody response Overall response rate Overall survival Progression-free survival Safety and Tolerability	Efficacy > Clinical Response/Remission Efficacy > Clinical Response/Duration Efficacy > Immunological Response Safety/Toxicity > Adverse Drug Reactions Efficacy > Immunological Response Efficacy > Clinical Response/Remission Efficacy > Survival Efficacy > Survival Safety/Toxicity > Safety/Tolerability	Secondary Objectives: To explore the preliminary curative effect of BC3195 in patients with locally advanced or metastatic solid tumors; To investigate the pharmacokinetic characteristics of BC3195 in patients with locally advanced or metastatic solid tumors; To investigate the efficacy of BC3195 in locally advanced or metastatic solid tumors; Immunogenicity in patients with advanced or metastati…	2023-06-26	Actual							2025-06-30	Anticipated	2025-06-30	Anticipated
463462	2023-010 NCT05785325 TrialTroveID-463462	RC48-ADC Combined With Bevacizumab in HER2-positive Advanced Colorectal Cancer：a Single-arm, Non-randomized, Single-center Trial	II	Open	Oncology	Oncology: Colorectal	HER2 positive; Second line; Stage III; Stage IV	Colorectal Neoplasms	Trialtrove	(Other Hospital/Academic/Medical Center)	Sponsor	Academic					bevacizumab disitamab vedotin	Vascular endothelial growth factor receptor 1 antagonist; Vascular endothelial growth factor receptor antagonist; Angiogenesis inhibitor Tubulin inhibitor	vascular endothelial growth factor A erb-b2 receptor tyrosine kinase 2	Anticancer, immunological; Neurological Anticancer, other	Biological > Protein > Antibody > Humanized monoclonal antibody; Biological > Protein > Antibody > Monoclonal antibody, other Biological > Protein > Antibody > Antibody-drug conjugate; Biological > Protein > Antibody > Monoclonal antibody, other; Small molecule > Synthetic small molecule						ERBB2	Diagnostic; Predictive; Predisposing; Prognostic	To determine the RC48-ADC combined with Bevacizumab as late-line treatment in patients with HER2-expressed metastatic colorectal cancer	Complete response Overall response rate Partial response Response evaluation criteria in solid tumors	Efficacy > Clinical Response/Remission Efficacy > Clinical Response/Remission Efficacy > Clinical Response/Remission Efficacy > Clinical Response/Remission	Objective Response Rate [Time Frame: From Baseline to disease progress, up to 18 months] Objective Response Rate was defined as the proportion of patients with a best objective response of complete response (CR) or partial response (PR) according to RECIST criteria (version 1.1) The primary endpoints is objective response rate (OR)	Overall survival Progression-free survival Response evaluation criteria in solid tumors	Efficacy > Survival Efficacy > Survival Efficacy > Clinical Response/Remission	Progression free survival [Time Frame: From Baseline to primary completion date, about 2 years] Progression-free survival is defined as the time from enrollment to the first documented disease progression according to RECIST version 1.1, or to death from any cause, whichever occurred first Overal survival [Time Frame: From Baseline to primary completion date, about 5 years] Time from randomizatio…	2023-08-20	Actual							2023-12-01	Anticipated	2024-12-01	Anticipated
462706	CTR20230726 KM501-1001 NCT05804864 TrialTroveID-462706	A single-arm, open-label, multi-center phase I clinical study evaluating the safety, tolerability, pharmacokinetic characteristics and efficacy of KM501 double-antibody ADC in subjects with advanced solid tumors expressing, amplifying or mutating HER2	I	Planned	Oncology	Oncology: Bladder; Oncology: Breast; Oncology: Colorectal; Oncology: Endometrial; Oncology: Esophageal; Oncology: Gastric; Oncology: Lung, Non-Small Cell; Oncology: Ovarian; Oncology: Renal; Oncology: Unspecified Solid Tumor	HER2 positive; Second line; Stage III; Stage IV	Breast Neoplasms; Carcinoma, Non-Small-Cell Lung; Carcinoma, Renal Cell; Colorectal Neoplasms; Endometrial Neoplasms; Esophageal Neoplasms; Kidney Neoplasms; Ovarian Neoplasms; Stomach Neoplasms; Urethral Neoplasms; Urinary Bladder Neoplasms; Wilms Tumor	Trialtrove	Sihuan Pharmaceutical Holdings Group/Xuanzhu Biopharmaceutical Co./Xuanzhu (Beijing) Pharmaceutical Technology Co.	Sponsor	Industry, generic	China		Beijing	100025	sintilimab KM-501	PD-1 antagonist; Immuno-oncology therapy; Immune checkpoint inhibitor ErbB-2 antagonist; Tubulin inhibitor; Immuno-oncology therapy	programmed cell death 1 erb-b2 receptor tyrosine kinase 2	Anticancer, immunological Anticancer, immunological	Biological > Protein > Antibody > Humanized monoclonal antibody Biological > Protein > Antibody > Antibody-drug conjugate; Biological > Protein > Antibody > Bispecific antibody; Biological > Protein > Antibody > Monoclonal antibody, other; Small molecule > Synthetic small molecule						BRAF; BRAF V600E; EPO; ERBB2; KRAS; NRAS	Companion Diagnosis; Diagnostic; Predictive; Predisposing; Prognostic	To evaluate the safety, tolerability, pharmacokinetic characteristics and efficacy of KM501 double-antibody ADC in subjects with advanced solid tumors expressing, amplifying or mutating HER2 To evaluate the anti-tumor activity and safety of the combination therapy of sintilimab with KM-501 in Chinese patients with advanced solid tumors.	Adverse Events Cardiac Telemetry Common Terminology Criteria for Adverse Events Complete response Maximum tolerated dose Overall response rate Partial response Response evaluation criteria in solid tumors Safety and Tolerability Treatment Emergent Adverse Events Vital signs	Safety/Toxicity > Adverse Drug Reactions Safety/Toxicity > Cardiac Measures/Events Safety/Toxicity > Adverse Drug Reactions Efficacy > Clinical Response/Remission Safety/Toxicity > Safety/Tolerability Efficacy > Clinical Response/Remission Efficacy > Clinical Response/Remission Efficacy > Clinical Response/Remission Safety/Toxicity > Safety/Tolerability Safety/Toxicity > Adverse Drug Reactions Sa…	Phase Ia: Main purpose: To evaluate the safety and tolerability of KM501 in subjects with advanced solid tumors that express, amplify or mutate HER2. Determine the maximum tolerated dose (MTD) of KM501 (if any), and the recommended dose (RP2D) for phase II clinical trials. Phase Ib: Main purpose: To evaluate the effectiveness of KM501 monotherapy in subjects with specific types of tumors that exp…	Adverse Events Area under the curve score Cardiac Telemetry Clinical benefit rate Cmax Common Terminology Criteria for Adverse Events Complete response Drug clearance Duration of overall response Elimination half-life Immunogenicity (other timeframe) Immunogenicity Overall response rate Overall survival Partial response Plasma concentration Progression-free survival Response evaluation criteria i…	Safety/Toxicity > Adverse Drug Reactions Pharmacokinetics/Pharmacodynamics > PK/PD Safety/Toxicity > Cardiac Measures/Events Efficacy > Clinical Response/Remission Pharmacokinetics/Pharmacodynamics > PK/PD Safety/Toxicity > Adverse Drug Reactions Efficacy > Clinical Response/Remission Pharmacokinetics/Pharmacodynamics > PK/PD Efficacy > Clinical Response/Duration Pharmacokinetics/Pharmacodynamics…	Secondary objectives: To evaluate the pharmacokinetic characteristics of KM501 in subjects with advanced solid tumors with HER2 expression, amplification or mutation. To evaluate the effectiveness of KM501 in subjects with advanced solid tumors that express, amplify, or mutate HER2. To evaluate the immunogenicity of KM501 in subjects with advanced solid tumors expressing, amplified or mutated in …	2023-04-01	Anticipated							2026-12-01	Anticipated	2027-12-01	Anticipated
459722	CBP-1019-101 CTR20231450 NCT05830097 TrialTroveID-459722	An Open-Label, Non-randomized, Multinational, Multi-center Phase I/II Study Evaluating the Safety, Tolerability, Pharmacokinetics and Preliminary Efficacy of Bi-Ligand-Drug Conjugate CBP-1019 in Patients With Advanced Solid Tumors	I/II	Open	Oncology	Oncology: Breast; Oncology: Colorectal; Oncology: Endometrial; Oncology: Esophageal; Oncology: Lung, Non-Small Cell; Oncology: Ovarian; Oncology: Pancreas	Fourth line or greater; High-grade; Second line; Serous; Stage III; Stage IV	Breast Neoplasms; Carcinoma, Non-Small-Cell Lung; Colorectal Neoplasms; Endometrial Neoplasms; Esophageal Neoplasms; Ovarian Neoplasms; Pancreatic Neoplasms	Trialtrove	Coherent Biopharma	Sponsor	Industry, all other pharma	China				CBP-1019	DNA topoisomerase I inhibitor	DNA topoisomerase I; folate receptor alpha; transient receptor potential cation channel subfamily V member 6	Anticancer, other	Biological > Protein > Antibody > Antibody-drug conjugate; Biological > Protein > Antibody > Bispecific antibody; Small molecule > Synthetic small molecule						GPT; TRPV6	Diagnostic; Predisposing; Prognostic	To evaluate CBP-1019 for injection in patients with pancreatic, colorectal cancers. This phase Ia and Ib/II, open-label, multicenter study has two stages. The Ia stage is a dose-escalation study that will focus on safety, tolerability, pharmacokinetics, maximum tolerated dose (MTD) and phase 2 dose (RP2D). Patients with advanced solid tumor who failed from previous standard treatment or without s…	Adverse Events Cardiac Telemetry Common Terminology Criteria for Adverse Events Dose-limiting toxicities Maximum tolerated dose Overall response rate Safety and Tolerability Serious Adverse Event Vital signs	Safety/Toxicity > Adverse Drug Reactions Safety/Toxicity > Cardiac Measures/Events Safety/Toxicity > Adverse Drug Reactions Safety/Toxicity > Safety/Tolerability Safety/Toxicity > Safety/Tolerability Efficacy > Clinical Response/Remission Safety/Toxicity > Safety/Tolerability Safety/Toxicity > Serious Adverse Events Safety/Toxicity > Serious Adverse Events	Primary Outcome Measures : Incidence and severity of Adverse Events (AEs) [ Time Frame: up to 12 months ] Safety and tolerability: incidence of dose limiting toxicities (DLTs)、treatment emergent adverse events、serious adverse events (SAEs)、electrocardiogram (ECG) and clinical laboratory tests per the National Cancer Institute's Common Terminology Criteria for Adverse Events, version 5.0 (NCI CTCA…	Accumulation index Cardiac Telemetry Clinical benefit rate Cmax Common Terminology Criteria for Adverse Events Dose-limiting toxicities Immunogenicity (other timeframe) Immunogenicity Neutralizing antibody response Overall response rate Overall survival Plasma concentration Progression-free survival Response evaluation criteria in solid tumors Safety and Tolerability Time to response Treatment Em…	Pharmacokinetics/Pharmacodynamics > PK/PD Safety/Toxicity > Cardiac Measures/Events Efficacy > Clinical Response/Remission Pharmacokinetics/Pharmacodynamics > PK/PD Safety/Toxicity > Adverse Drug Reactions Safety/Toxicity > Safety/Tolerability Efficacy > Immunological Response Safety/Toxicity > Adverse Drug Reactions Efficacy > Immunological Response Efficacy > Clinical Response/Remission Efficac…	Secondary Outcome Measures : MTD/RP2D of CBP-1019. [ Time Frame: Up to 28 days after the first dose of CBP-1019 ] Dose limiting toxicity (DLT) will be assessed by NCI CTCAE v5.0.Critical decisions as DLT/MTD/RP2D evaluation and dose escalation will be made by Safety monitoring committee (SMC). Secondary endpoints and evaluation time According to RECIST (version 1.1), evaluate the ORR (only stage …	2023-03-14	Actual							2025-06-30	Anticipated	2025-09-30	Anticipated
459627	CTR20230394 NCT05735496 TQB2102-I-01 TrialTroveID-459627	A Phase I Study of TQB2102 Injection in Patients With Advanced Cancers	I	Completed	Oncology	Oncology: Breast; Oncology: Colorectal; Oncology: Esophageal; Oncology: Gastric; Oncology: Lung, Non-Small Cell; Oncology: Unspecified Solid Tumor	(N/A); Fourth line or greater; HER2 low; HER2 positive; Second line; Stage III; Stage IV	Breast Neoplasms; Carcinoma, Non-Small-Cell Lung; Colorectal Neoplasms; Esophageal Neoplasms; Neoplasms; Stomach Neoplasms	Trialtrove	Sino Biopharmaceutical/Chia Tai Tianqing Pharmaceutical Group Co./Nanjing Shunxin Pharmaceutical Co.	Sponsor	Industry, all other pharma	China		Beijing	100026	TQB-2102	DNA topoisomerase I inhibitor	DNA topoisomerase I; erb-b2 receptor tyrosine kinase 2	Anticancer, other	Biological > Protein > Antibody > Antibody-drug conjugate; Small molecule > Synthetic small molecule						ERBB2	Diagnostic; Predictive; Predisposing; Prognostic	To evaluate the safety, tolerability and effectiveness of TQB102 injection in subjects with advanced malignancies. To evaluate TQB2102 for injection in patients with advanced malignant tumors. To evaluate the tolerability of TQB2102 for injection in subjects with advanced malignant tumors	Adverse Events Common Terminology Criteria for Adverse Events Dose-limiting toxicities Maximum tolerated dose Safety and Tolerability	Safety/Toxicity > Adverse Drug Reactions Safety/Toxicity > Adverse Drug Reactions Safety/Toxicity > Safety/Tolerability Safety/Toxicity > Safety/Tolerability Safety/Toxicity > Safety/Tolerability	Primary Outcome Measures : Dose Limiting Toxicity (DLT) [ Time Frame: During the first treatment cycle (21 days). ] DLT was defined as toxicities that meet pre-defined severity criteria (according to the National Cancer Institute Common Terminology Criteria for Adverse Events (NCI CTCAE v5.0) toxicity assessment criteria), and assessed as having a suspected relationship to study drug that occurre…	Area under the curve score Clinical benefit rate Cmax Complete response Duration of overall response Elimination half-life Immunogenicity (other timeframe) Immunogenicity Overall response rate - duration Overall response rate Overall survival Partial response Plasma concentration Progression-free survival Response evaluation criteria in solid tumors Safety and Tolerability Stable Disease Volume o…	Pharmacokinetics/Pharmacodynamics > PK/PD Efficacy > Clinical Response/Remission Pharmacokinetics/Pharmacodynamics > PK/PD Efficacy > Clinical Response/Remission Efficacy > Clinical Response/Duration Pharmacokinetics/Pharmacodynamics > PK/PD Efficacy > Immunological Response Safety/Toxicity > Adverse Drug Reactions Efficacy > Clinical Response/Remission Efficacy > Clinical Response/Remission Effi…	Secondary Outcome Measures : Immunogenicity [ Time Frame: Before infusion on Cycle1 Day1, Cycle2 Day1, Cycle 4 Day1, Cycle7 Day1, Cycle12 Day1 (each cycle is 21 days). 90 days after the end of the last infusion. ] Incidence of anti-drug antibody (ADA) Area under the curve (AUC) [ Time Frame: Before infusion, 15 minutes after infusion on Cycle1 Day1, Cycle2 Day1, Cycle3 Day1, Cycle4 Day1 and Cycle…	2023-03-01	Actual							2025-07-21	Actual	2027-07-31	Anticipated
458584	AMT-116-01 NCT05725291 TrialTroveID-458584	First-in-Human, Phase I Study of AMT-116 in Patients With Advanced Solid Tumors	I	Open	Oncology	Oncology: Bile Duct (Cholangiocarcinoma); Oncology: Bladder; Oncology: Breast; Oncology: Cervical; Oncology: Colorectal; Oncology: Esophageal; Oncology: Gastric; Oncology: Head/Neck; Oncology: Liver; Oncology: Lung, Non-Small Cell; Oncology: Lung, Small Cell; Oncology: Neuroendocrine; Oncology: Pancreas; Oncology: Skin, Basal Cell Carcinoma; Oncology: Skin, Squamous Cell Carcinoma (cSCC); Oncolog…	(N/A); Line of therapy N/A; Pulmonary; Stage III; Stage IV	Bile Duct Neoplasms; Breast Neoplasms; Carcinoma, Basal Cell; Carcinoma, Non-Small-Cell Lung; Carcinoma, Squamous Cell; Cholangiocarcinoma; Colorectal Neoplasms; Esophageal Neoplasms; Head and Neck Neoplasms; Liver Neoplasms; Neoplasms; Neuroendocrine Tumors; Pancreatic Neoplasms; Small Cell Lung Carcinoma; Stomach Neoplasms; Urethral Neoplasms; Urinary Bladder Neoplasms; Uterine Cervical Neoplas…	Trialtrove	Multitude Therapeutics	Sponsor	Industry, all other pharma	United States	CA	Redwood City	94063	AMT-116, Multitude Therapeutics	DNA topoisomerase I inhibitor	CD44 molecule (Indian blood group); DNA topoisomerase I	Anticancer, other	Biological > Protein > Antibody > Antibody-drug conjugate; Biological > Protein > Antibody > Monoclonal antibody, other; Small molecule > Synthetic small molecule								To evaluate the Maximum Tolerated Dose (MTD) / the Recommended Phase 2 Dose (RP2D), safety, tolerability, anti-tumor activity, pharmacokinetics, pharmacodynamics and immunogenicity of AMT-116, in patients with advanced solid tumors. To evaluate the safety, tolerability, pharmacokinetics, and preliminary anti-tumor activity of AMT-116 in patients (pts) with advanced solid tumors, unselected for ta…	Adverse Events Common Terminology Criteria for Adverse Events Dose-limiting toxicities Maximum tolerated dose Safety and Tolerability	Safety/Toxicity > Adverse Drug Reactions Safety/Toxicity > Adverse Drug Reactions Safety/Toxicity > Safety/Tolerability Safety/Toxicity > Safety/Tolerability Safety/Toxicity > Safety/Tolerability	Primary Outcome Measures : Recommended Phase 2 Dose (RP2D) [ Time Frame: Up to 24 months ] The RP2D will be determined using dose limiting toxicities (DLTs) and all other available study data Maximum Tolerated Dose (MTD) [ Time Frame: Up to 24 months ] The MTD will be determined using DLTs Type, incidence and severity of Adverse Events [ Time Frame: Up to 24 months ] Safety and tolerability profi…	Area under the curve score Clinical benefit rate Complete response Elimination half-life Immunogenicity (other timeframe) Immunogenicity Overall response rate Partial response Progression-free survival Response evaluation criteria in solid tumors Stable Disease Tmax	Pharmacokinetics/Pharmacodynamics > PK/PD Efficacy > Clinical Response/Remission Efficacy > Clinical Response/Remission Pharmacokinetics/Pharmacodynamics > PK/PD Efficacy > Immunological Response Safety/Toxicity > Adverse Drug Reactions Efficacy > Clinical Response/Remission Efficacy > Clinical Response/Remission Efficacy > Survival Efficacy > Clinical Response/Remission Efficacy > Clinical Respo…	Secondary Outcome Measures : Overall Response Rate (ORR) according to the Response Evaluation Criteria in Solid Tumors (RECIST) v1.1 [ Time Frame: Up to 24 months ] Proportion of patients achieving Complete Response (CR) or Partial Response (PR) Disease Control Rate (DCR) according to the RECIST v1.1 [ Time Frame: Up to 24 months ] Proportion of patients achieving CR, PR or Stable Disease (SD) Pr…	2023-07-25	Actual							2026-12-30	Anticipated	2026-12-30	Anticipated
456989	CTR20231414 F0040-101 NCT05914545 TrialTroveID-456989	A Clinical Study of FZ-AD004 Antibody Coupling Agent for Injection in Patients with Advanced Solid Tumor	I	Open	Oncology	Oncology: Bladder; Oncology: Breast; Oncology: Colorectal; Oncology: Endometrial; Oncology: Gastric; Oncology: Lung, Non-Small Cell; Oncology: Ovarian; Oncology: Unspecified Solid Tumor	HER2 negative; Second line; Stage III; Stage IV; Triple receptor negative	Breast Neoplasms; Carcinoma, Non-Small-Cell Lung; Colorectal Neoplasms; Endometrial Neoplasms; Ovarian Neoplasms; Stomach Neoplasms; Urethral Neoplasms; Urinary Bladder Neoplasms	Trialtrove	Shanghai Fudan-Zhangjiang Bio-Pharmaceutical	Sponsor	Industry, all other pharma	China		Shanghai	201210	FZ-AD004	DNA topoisomerase I inhibitor	tumor associated calcium signal transducer 2	Anticancer, other	Biological > Protein > Antibody > Antibody-drug conjugate; Small molecule > Synthetic small molecule						AK6; EPO; ERBB2; GPT	Diagnostic; Predictive; Predisposing; Prognostic	To evaluate the safety and tolerability of FZ-AD004 in patients with advanced solid tumors	Adverse Events Cardiac Telemetry Complete response Dose-limiting toxicities Maximum tolerated dose Overall response rate Partial response Response evaluation criteria in solid tumors Safety and Tolerability Vital signs	Safety/Toxicity > Adverse Drug Reactions Safety/Toxicity > Cardiac Measures/Events Efficacy > Clinical Response/Remission Safety/Toxicity > Safety/Tolerability Safety/Toxicity > Safety/Tolerability Efficacy > Clinical Response/Remission Efficacy > Clinical Response/Remission Efficacy > Clinical Response/Remission Safety/Toxicity > Safety/Tolerability Safety/Toxicity > Serious Adverse Events	Primary endpoint indicators and evaluation time index: Dose-escalation studies: maximum tolerated dose (MTD), dose-limiting toxicities (DLTs) evaluation time: From the first medication to the end of the DLT observation period End point selection: Safety Index index: Dose escalation study: adverse events (AEs), vital signs, laboratory tests (including electrocardiogram), ECOG physical performance …	Adverse Events Area under the curve score Clinical benefit rate Cmax Duration of overall response Elimination half-life Overall response rate - duration Overall response rate Overall survival Progression-free survival Progressive disease rate Response evaluation criteria in solid tumors Safety and Tolerability Tmax	Safety/Toxicity > Adverse Drug Reactions Pharmacokinetics/Pharmacodynamics > PK/PD Efficacy > Clinical Response/Remission Pharmacokinetics/Pharmacodynamics > PK/PD Efficacy > Clinical Response/Duration Pharmacokinetics/Pharmacodynamics > PK/PD Efficacy > Clinical Response/Remission Efficacy > Clinical Response/Remission Efficacy > Survival Efficacy > Survival Efficacy > Clinical Response/Progress…	Secondary endpoints and evaluation time index: Dose escalation studies: pharmacokinetic parameters of FZ-AD004 and its related forms (e.g. total antibody, FZ-AD004 with at least one toxin, free DXd); evaluation time: Actual sampling time End point selection: Effectiveness index + safety index index: Dose escalation studies: incidence of anti-drug antibodies (ADA); evaluation time: Actual sampling…	2023-06-12	Actual							2025-12-31	Anticipated	2025-12-31	Anticipated
451125	HCCSC C03 HCCSC-C03 NCT05661357 TrialTroveID-451125	Single Arm, Prospective, Exploratory Clinical Study of Disitamab Vedotin Combined With Fruquintinib for Advanced Colorectal Cancer With HER2 Expression or Mutation That Has Received at Least Two Standard Treatment Failures	IV	Closed	Oncology	Oncology: Colorectal	Fourth line or greater; HER2 positive; Stage III; Stage IV; Third line	Colorectal Neoplasms	Trialtrove	(Other Hospital/Academic/Medical Center)	Sponsor	Academic					fruquintinib disitamab vedotin	Vascular endothelial growth factor receptor 1 antagonist; Vascular endothelial growth factor receptor 2 antagonist; Vascular endothelial growth factor receptor 3 antagonist Tubulin inhibitor	fms related tyrosine kinase 1; fms related tyrosine kinase 3; fms related tyrosine kinase 4; kinase insert domain receptor erb-b2 receptor tyrosine kinase 2	Anticancer, other Anticancer, other	Small molecule > Synthetic small molecule Biological > Protein > Antibody > Antibody-drug conjugate; Biological > Protein > Antibody > Monoclonal antibody, other; Small molecule > Synthetic small molecule						ERBB2	Diagnostic; Predictive; Predisposing; Prognostic	To explore the efficacy and safety of Disitamab Vedotin combined with furoquentinib triple line or above in the treatment of advanced colorectal cancer with HER2 expression or mutation. we aimed to study the antitumor activity and safety of Disitamab vedotin (RC48), a novel humanized anti-HER2 antibody conjugated to MMAE via a cleavable linker, combined with fruquintinib in patients with HER2-exp…	Overall response rate Response evaluation criteria in solid tumors	Efficacy > Clinical Response/Remission Efficacy > Clinical Response/Remission	Primary Outcome Measures : ORR [Time Frame: through study completion, an average of 2 years] Objective Response Rate The primary endpoint was objective response rate (ORR) per RECIST v1.1	Clinical benefit rate Overall survival Progression-free survival Safety and Tolerability	Efficacy > Clinical Response/Remission Efficacy > Survival Efficacy > Survival Safety/Toxicity > Safety/Tolerability	the secondary endpoints included disease control rate (DCR), progression-free survival (PFS), overall survival (OS) and safety.	2022-11-25	Actual							2025-01-31	Anticipated	2025-12-31	Anticipated
450506	MHB088C-CP001EN NCT05652855 TrialTroveID-450506	Phase I/II, Two-Part, Multi-center, Open-label, Dose Escalation and Dose Expansion First-In-Human Study to Evaluate the Safety/Tolerability, Pharmacokinetics and Efficacy of MHB088C in Participants With Advanced or Metastatic Solid Tumors	I/II	Open	Oncology	Oncology: Colorectal; Oncology: Endometrial; Oncology: Esophageal; Oncology: Fallopian Tube; Oncology: Head/Neck; Oncology: Liver; Oncology: Lung, Non-Small Cell; Oncology: Lung, Small Cell; Oncology: Melanoma; Oncology: Neuroendocrine; Oncology: Ovarian; Oncology: Pancreas; Oncology: Primary Peritoneal; Oncology: Prostate; Oncology: Soft Tissue Sarcoma; Oncology: Thyroid; Oncology: Unspecified S…	(N/A); Adjuvant; Fourth line or greater; Metastatic; MSI-H/dMMR; Neoadjuvant; PD-1 Refractory; PD-L1 Refractory; Platinum-resistant; Pulmonary; Second line; Squamous Cell; Stage III; Stage IV; Third line; Unresectable	Carcinoma, Non-Small-Cell Lung; Colorectal Neoplasms; Endometrial Neoplasms; Esophageal Neoplasms; Fallopian Tube Neoplasms; Fibrosarcoma; Head and Neck Neoplasms; Leiomyosarcoma; Liposarcoma; Liver Neoplasms; Melanoma; Neoplasms; Neuroendocrine Tumors; Ovarian Neoplasms; Pancreatic Neoplasms; Peritoneal Neoplasms; Prostatic Neoplasms; Rhabdomyosarcoma; Sarcoma; Small Cell Lung Carcinoma; Synovia…	Trialtrove	Mingren Pharmaceutical Co./Minghui Pharmaceutical (Shanghai) Co./Minghui Pharmaceutical Pty	Sponsor	Industry, all other pharma	China		Shanghai	201114	MHB-088C	DNA topoisomerase I inhibitor; B7-H3 antagonist; Immuno-oncology therapy; Immune checkpoint inhibitor	CD276 molecule; DNA topoisomerase I	Anticancer, immunological	Biological > Protein > Antibody > Antibody-drug conjugate; Small molecule > Synthetic small molecule						GPT	Predisposing; Prognostic	To evaluate the safety/tolerability, pharmacokinetics and efficacy of MHB088C in participants with advanced or metastatic solid tumors. To determine the maximum tolerated dose (MTD), the recommended phase 2 dose (RP2D), as well as assess the pharmacokinetics and preliminary efficacy of the ADCs in patients with selected types of advanced or metastatic solid tumors.	Adverse Events Dose-limiting toxicities	Safety/Toxicity > Adverse Drug Reactions Safety/Toxicity > Safety/Tolerability	Primary Outcome Measures : Evaluate the incidence of adverse events (AEs) [ Time Frame: through study completion, an average of 1 year ] Adverse events was assessed by investigator(s) according to NCI-CTCAE v5.0 Evaluate the incidence of dose-limiting toxicities (DLTs) [ Time Frame: through study completion, an average of 1 year ] Dose-limiting toxicities are defined as side effects of a drug or …	Area under the curve score Clinical benefit rate Cmax Complete response Duration of overall response Elimination half-life Immunogenicity (other timeframe) Immunogenicity Overall response rate - duration Overall response rate Partial response Progression-free survival Response evaluation criteria in solid tumors Stable Disease Tmax	Pharmacokinetics/Pharmacodynamics > PK/PD Efficacy > Clinical Response/Remission Pharmacokinetics/Pharmacodynamics > PK/PD Efficacy > Clinical Response/Remission Efficacy > Clinical Response/Duration Pharmacokinetics/Pharmacodynamics > PK/PD Efficacy > Immunological Response Safety/Toxicity > Adverse Drug Reactions Efficacy > Clinical Response/Remission Efficacy > Clinical Response/Remission Effi…	Secondary Outcome Measures : Pharmacokinetics (PK) parameter: Maximum concentration (Cmax) [ Time Frame: Within 5 cycles (each cycle is 28 days) ] MHB088C, total antibody, free toxin MH30010008 PK parameter: Time to maximum concentration (Tmax) [ Time Frame: Within 5 cycles (each cycle is 28 days) ] MHB088C, total antibody, free toxin MH30010008 PK parameter: Area under the concentration-time cur…	2023-06-20	Actual							2026-01-31	Anticipated	2026-07-31	Anticipated
450165	23-188 23-382 CSET 3759 CTR20232321 D9350C00001 EGRET EUCT Number: 2022-501570-18-00 jRCT2031230002 NCI-2022-10927 NCT05647122 S22-00831 TrialTroveID-450165 UPCC 38922	A Phase I, Multicenter, Open-label, First-in-Human, Dose Escalation and Expansion Study of AZD9592 as Monotherapy and in Combination With Anti-cancer Agents in Patients With Advanced Solid Tumors	I	Open	Oncology	Oncology: Colorectal; Oncology: Head/Neck; Oncology: Lung, Non-Small Cell; Oncology: Unspecified Solid Tumor	EGFR; Fourth line or greater; Second line; Squamous Cell; Stage III; Stage IV; Third line	Carcinoma, Non-Small-Cell Lung; Colorectal Neoplasms; Head and Neck Neoplasms	Trialtrove	AstraZeneca	Sponsor	Industry, Top 20 Pharma	United Kingdom		Cambridge	CB2 0AA	tilatamig samrotecan	MET tyrosine kinase inhibitor; DNA topoisomerase I inhibitor; DNA topoisomerase inhibitor; Immuno-oncology therapy	epidermal growth factor receptor; MET proto-oncogene, receptor tyrosine kinase	Anticancer, immunological	Biological > Protein > Antibody > Antibody-drug conjugate; Biological > Protein > Antibody > Bispecific antibody; Biological > Protein > Antibody > Monoclonal antibody, other; Small molecule > Synthetic small molecule	fluorouracil leucovorin bevacizumab osimertinib	DNA synthesis inhibitor; Thymidylate synthase inhibitor; RNA synthesis inhibitor Unidentified pharmacological activity Vascular endothelial growth factor receptor 1 antagonist; Vascular endothelial growth factor receptor antagonist; Angiogenesis inhibitor EGFR kinase inhibitor	vascular endothelial growth factor A epidermal growth factor receptor	Anticancer, antimetabolite Radio/chemosensitizer; Antianaemic; Antidepressant Anticancer, immunological; Neurological Anticancer, immunological	Small molecule > Synthetic small molecule Small molecule > Synthetic small molecule Biological > Protein > Antibody > Humanized monoclonal antibody; Biological > Protein > Antibody > Monoclonal antibody, other Small molecule; Small molecule > Synthetic small molecule	EGFR; EGFR L858R	Diagnostic; Predictive; Predisposing; Prognostic	To evaluate the safety, tolerability, preliminary efficacy, pharmacokinetics (PK), pharmacodynamics, anti-tumor activity, and immunogenicity of AZD9592, as monotherapy or in combination with anti-cancer agents in patients with advanced solid tumors. Module 1 will evaluate AZD9592 monotherapy in pts with metastatic NSCLC (mNSCLC) with EGFRm (sensitizing L858R mutation or exon 19 deletions) or EGFR…	Adverse Events Cardiac Telemetry Dose-limiting toxicities Maximum tolerated dose Overall response rate Response evaluation criteria in solid tumors Safety and Tolerability Serious Adverse Event Vital signs	Safety/Toxicity > Adverse Drug Reactions Safety/Toxicity > Cardiac Measures/Events Safety/Toxicity > Safety/Tolerability Safety/Toxicity > Safety/Tolerability Efficacy > Clinical Response/Remission Efficacy > Clinical Response/Remission Safety/Toxicity > Safety/Tolerability Safety/Toxicity > Serious Adverse Events Safety/Toxicity > Serious Adverse Events	Incidence of Adverse Events (AEs) [ Time Frame: From time of Informed Consent to 30 days post last dose of AZD9592 ] Number of patients with adverse events by system organ class and preferred term Incidence of Serious Adverse Events (SAEs) [ Time Frame: From time of Informed Consent to 30 days post last dose of AZD9592 ] Number of patients with serious adverse events by system organ class and pre…	Area under the curve score Clinical benefit rate Cmax Duration of overall response Elimination half-life Immunogenicity (other timeframe) Immunogenicity Overall response rate Overall survival Partial response Plasma concentration Progression-free survival Response evaluation criteria in solid tumors Safety and Tolerability	Pharmacokinetics/Pharmacodynamics > PK/PD Efficacy > Clinical Response/Remission Pharmacokinetics/Pharmacodynamics > PK/PD Efficacy > Clinical Response/Duration Pharmacokinetics/Pharmacodynamics > PK/PD Efficacy > Immunological Response Safety/Toxicity > Adverse Drug Reactions Efficacy > Clinical Response/Remission Efficacy > Survival Efficacy > Clinical Response/Remission Pharmacokinetics/Pharma…	Secondary Outcome Measures : Objective Response Rate (ORR) [ Time Frame: From date of first dose of AZD9592 up until progression, or the last evaluable assessment in the absence of progression (approximately 2 years) ] The percentage or number of patients with a confirmed investigator assessed complete or partial response according to response criteria in solid tumours (RECIST v1.1) Duration of R…	2022-12-22	Actual							2027-10-06	Anticipated	2027-10-06	Anticipated
449557	CIBI354A101 CTR20232339 NCT05636215 TrialTroveID-449557	A Phase I/II, Multicenter, Open-label Study of IBI354 in Subjects With Locally Advanced Unresectable or Metastatic Solid Tumors	I/II	Open	Oncology	Oncology: Bile Duct (Cholangiocarcinoma); Oncology: Breast; Oncology: Cervical; Oncology: Colorectal; Oncology: Endometrial; Oncology: Esophageal; Oncology: Fallopian Tube; Oncology: Gastric; Oncology: Ovarian; Oncology: Primary Peritoneal; Oncology: Unspecified Solid Tumor; Oncology: Vaginal; Oncology: Vulvar	Fourth line or greater; HER2 low; HER2 positive; Line of therapy N/A; Platinum-resistant; Second line; Stage III; Stage IV	Bile Duct Neoplasms; Breast Neoplasms; Cholangiocarcinoma; Colorectal Neoplasms; Endometrial Neoplasms; Esophageal Neoplasms; Fallopian Tube Neoplasms; Neoplasms; Ovarian Neoplasms; Peritoneal Neoplasms; Stomach Neoplasms; Uterine Cervical Neoplasms; Vaginal Neoplasms; Vulvar Neoplasms	Trialtrove	Innovent Biologics (Suzhou) Co.	Sponsor	Industry, all other pharma	China			215123	IBI-354	ErbB-2 antagonist; DNA topoisomerase I inhibitor	DNA topoisomerase I; erb-b2 receptor tyrosine kinase 2	Anticancer, other	Biological > Protein > Antibody > Antibody-drug conjugate; Small molecule > Synthetic small molecule						CYP3A4; EGFR; ERBB2	Diagnostic; Predictive; Predisposing; Prognostic	To evaluate the efficacy, safety and tolerability of IBI354 in subjects with locally advanced unresectable or metastatic solid tumors. To report safety and efficacy of IBI354 in pts with advanced GI cancers in a multicenter, phase 1 study. HER2 alterations were assessed by IHC (1+/2+/3+), FISH, or NGS	Adverse Events Cardiac Telemetry Dose-limiting toxicities Maximum tolerated dose Safety and Tolerability Serious Adverse Event Treatment Emergent Adverse Events Vital signs	Safety/Toxicity > Adverse Drug Reactions Safety/Toxicity > Cardiac Measures/Events Safety/Toxicity > Safety/Tolerability Safety/Toxicity > Safety/Tolerability Safety/Toxicity > Safety/Tolerability Safety/Toxicity > Serious Adverse Events Safety/Toxicity > Adverse Drug Reactions Safety/Toxicity > Serious Adverse Events	Primary Outcome Measures : Incidence of serious adverse events (SAEs), treatment-emergent AEs (TEAEs). [Time Frame: Up to 30 days after the last administration] An SAE is any untoward medical occurrence that, at any dose results in death, is life-threatening, requires inpatient hospitalization or prolongation of existing hospitalization, results in persistent or significant disability or incapaci…	Area under the curve score Clinical benefit rate Complete response Duration of overall response Elimination half-life Overall response rate Overall survival Partial response Progression-free survival Response evaluation criteria in solid tumors Safety and Tolerability Time to response Volume of distribution	Pharmacokinetics/Pharmacodynamics > PK/PD Efficacy > Clinical Response/Remission Efficacy > Clinical Response/Remission Efficacy > Clinical Response/Duration Pharmacokinetics/Pharmacodynamics > PK/PD Efficacy > Clinical Response/Remission Efficacy > Survival Efficacy > Clinical Response/Remission Efficacy > Survival Efficacy > Clinical Response/Remission Safety/Toxicity > Safety/Tolerability Effi…	Secondary Outcome Measures : Objective response rate (ORR) [Time Frame: Up to 2 years] ORR is defined as the proportion of participants with a complete response (CR) or partial response (PR). duration of response (DoR) [Time Frame: Up to 2 years] DoR is defined as the time from the date of first documented tumor response (CR/PR) until PD/death. progression-free survival (PFS) [Time Frame: Up to 2…	2023-04-04	Actual							2025-04-30	Anticipated	2025-10-31	Anticipated
449155	BL-M07D1-102 NCT05631964 TrialTroveID-449155	A Phase I Clinical Study to Evaluate the Safety, Tolerability, Pharmacokinetic Characteristics, and Initial Efficacy of BL-M07D1 for Injection in Patients With Locally Advanced or Metastatic Digestive Tract Tumors and Other Solid Tumors	I	Open	Oncology	Oncology: Anal; Oncology: Colorectal; Oncology: Esophageal; Oncology: Gastric; Oncology: GIST; Oncology: Small Intestine; Oncology: Unspecified Solid Tumor	HER2 low; HER2 positive; Metastatic; Second line; Stage III; Stage IV	Anus Neoplasms; Colorectal Neoplasms; Esophageal Neoplasms; Gastrointestinal Stromal Tumors; Intestinal Neoplasms; Neoplasms; Stomach Neoplasms	Trialtrove	Sichuan Biokin Pharmaceutical Co./Sichuan Baili Pharmaceutical Co. Sichuan Biokin Pharmaceutical Co./Sichuan Baili Pharmaceutical Co./Baili-Bio (Chengdu) Pharmaceutical Co. Sichuan Biokin Pharmaceutical Co./SystImmune	Sponsor Collaborator Collaborator	Industry, all other pharma Industry, all other pharma Industry, all other pharma	China China China		Chengdu Chengdu Chengdu	610041 610041 610041	BL-M07D1	ErbB-2 tyrosine kinase inhibitor; DNA topoisomerase I inhibitor	DNA topoisomerase I; erb-b2 receptor tyrosine kinase 2	Anticancer, other	Biological > Protein > Antibody > Antibody-drug conjugate; Small molecule > Synthetic small molecule						albumin; ERBB2	Diagnostic; Predictive; Predisposing; Prognostic	To evaluate safety, tolerability, pharmacokinetic characteristics, and initial efficacy in patients with locally advanced or metastatic digestive tract tumors and other solid tumors	Adverse Events Dose-limiting toxicities Maximum tolerated dose Progressive disease rate Safety and Tolerability	Safety/Toxicity > Adverse Drug Reactions Safety/Toxicity > Safety/Tolerability Safety/Toxicity > Safety/Tolerability Efficacy > Clinical Response/Progression Safety/Toxicity > Safety/Tolerability	Primary Outcome Measures : Phase Ia: Dose Limited Toxicity (DLT) [Time Frame: Up to 21 days after the first dose] The incidence and severity of adverse events (TEAE) during treatment were graded according to the National Cancer Institute Standard for Common Terminology for Adverse Events (NCI-CTCAE, v5.0). Phase Ia: Maximum Tolerated Dose (MTD) [Time Frame: Up to 21 days after the first dose] In …	Area under the curve score Clinical benefit rate Cmax Elimination half-life Overall response rate - duration Overall response rate Overall survival Progression-free survival Progressive disease rate Response evaluation criteria in solid tumors Stable Disease Tmax Treatment Emergent Adverse Events	Pharmacokinetics/Pharmacodynamics > PK/PD Efficacy > Clinical Response/Remission Pharmacokinetics/Pharmacodynamics > PK/PD Pharmacokinetics/Pharmacodynamics > PK/PD Efficacy > Clinical Response/Remission Efficacy > Clinical Response/Remission Efficacy > Survival Efficacy > Survival Efficacy > Clinical Response/Progression Efficacy > Clinical Response/Remission Efficacy > Clinical Response/Remissi…	Secondary Outcome Measures : Treatment-Emergent Adverse Event (TEAE) [Time Frame: Up to approximately 24 months] TEAE is defined as any unfavorable and unintended change in the structure, function, or chemistry of the body temporally emerging, or any worsening (i.e., any clinically significant adverse change in frequency and/or intensity) of a pre-existing condition during the treatment of BL-B07…	2023-01-05	Actual							2025-06-01	Anticipated	2025-12-01	Anticipated
449042	jRCT2051220070 TrialTroveID-449042 WJOG16022M	Phase Ia/Ib Basket Trial on the Safety and Efficacy of Mobocertinib in Combination with T-DM1 for Patients with HER2 Mutant Solid Tumors (WJOG16022M)	I	Completed	Oncology	Oncology: Bile Duct (Cholangiocarcinoma); Oncology: Cervical; Oncology: Colorectal; Oncology: Gallbladder; Oncology: Gastric; Oncology: Lung, Non-Small Cell; Oncology: Pancreas; Oncology: Small Intestine; Oncology: Unspecified Solid Tumor; Oncology: Vulvar	Adenocarcinoma; HER2 positive; Second line; Stage III; Stage IV	Bile Duct Neoplasms; Carcinoma, Non-Small-Cell Lung; Cholangiocarcinoma; Colorectal Neoplasms; Gallbladder Neoplasms; Intestinal Neoplasms; Pancreatic Neoplasms; Stomach Neoplasms; Uterine Cervical Neoplasms; Vulvar Neoplasms	Trialtrove	Takeda	Sponsor	Industry, Top 20 Pharma	Japan		Chuo-ku	103-8668	mobocertinib	EGFR antagonist; ErbB-2 antagonist; Tyrosine kinase inhibitor (TKI)	epidermal growth factor receptor; erb-b2 receptor tyrosine kinase 2	Anticancer, other	Small molecule > Synthetic small molecule	trastuzumab emtansine	Microtubule inhibitor	erb-b2 receptor tyrosine kinase 2	Anticancer, other	Biological > Protein > Antibody > Antibody-drug conjugate; Natural product > Plant	CYP3A4; ERBB2	Diagnostic; Predictive; Predisposing; Prognostic	To investigate the safety and efficacy of mobocertinib + T-DM1 combination therapy for patients with HER2 gene mutation-positive advanced or recurrent solid tumors who are refractory/intolerant to standard therapy or who have no standard therapy. In a dose-finding cohort (phase Ia, pIa), the maximum tolerated dose was estimated in patients (pts) irrespective of HER2 mutational status. To further …	Overall response rate	Efficacy > Clinical Response/Remission	Primary Outcome(s) Objective response rate by investigators' assessment The primary endpoint was to determine the recommended dose (RD) (pIa), and to evaluate the confirmed objective response rate (ORR) (pIb).	Clinical benefit rate Duration of overall response Overall survival Progression-free survival Safety and Tolerability Time to response	Efficacy > Clinical Response/Remission Efficacy > Clinical Response/Duration Efficacy > Survival Efficacy > Survival Safety/Toxicity > Safety/Tolerability Efficacy > Disease Progression	Secondary Outcome(s) Disease control rate, overall survival, progression-free survival, duration of response, time to response, duration of treatment success, safety	2022-11-01	Actual	7.86	Actual	2023-06-28	Actual	10.09	Anticipated	2024-04-30	Anticipated			2024-05-23	Actual
448105	NCT05620914 PARAMETer Pro00109490 TrialTroveID-448105	A Window of Opportunity Study of Patritumab Deruxtecan in Patients With Brain Metastases	II	Terminated	Oncology	Oncology: Bile Duct (Cholangiocarcinoma); Oncology: Bladder; Oncology: Breast; Oncology: Colorectal; Oncology: Gastric; Oncology: Lung, Non-Small Cell; Oncology: Lung, Small Cell; Oncology: Melanoma; Oncology: Metastatic Cancer; Oncology: Neuroendocrine; Oncology: Ovarian; Oncology: Prostate	(N/A); CNS mets; Estrogen receptor positive; HER2 negative; HER2 positive; Neoadjuvant; PD-1 Naive; PD-L1 Naive; Progesterone receptor positive; Pulmonary; Serous; Triple receptor negative	Bile Duct Neoplasms; Brain Neoplasms; Breast Neoplasms; Carcinoma, Non-Small-Cell Lung; Central Nervous System Neoplasms; Cholangiocarcinoma; Colorectal Neoplasms; Melanoma; Neoplasm Metastasis; Neuroendocrine Tumors; Ovarian Neoplasms; Prostatic Neoplasms; Small Cell Lung Carcinoma; Stomach Neoplasms; Urethral Neoplasms; Urinary Bladder Neoplasms	Trialtrove	(Other Hospital/Academic/Medical Center) Daiichi Sankyo {Sankyo Co. Ltd}	Sponsor Collaborator	Academic Industry, all other pharma	Japan		Chuo-ku	103-8426	patritumab deruxtecan	DNA topoisomerase I inhibitor	DNA topoisomerase I; erb-b2 receptor tyrosine kinase 3	Anticancer, other	Biological > Protein > Antibody > Antibody-drug conjugate; Small molecule > Synthetic small molecule	surgical intervention	Not applicable		Miscellaneous	Small molecule > Synthetic small molecule	albumin; ERBB2; GPT; SMARCA2; VEGFA	Diagnostic; Predictive; Predisposing; Prognostic	To evaluate the study of patritumab deruxtecan in patients with brain metastases			Primary Outcome Measures : Determine the concentration of DXd in brain metastasis tumor tissue after one dose of the HER3-targeted ADC patritumab deruxtecan (HER3-DXd) administered via IV 1-3 days prior to craniotomy. [Time Frame: 3 days] The mean concentration of the DXd payload from patritumab deruxtecan will be computed. In addition, the distribution of the concentration will be examined	Adverse Events Safety and Tolerability	Safety/Toxicity > Adverse Drug Reactions Safety/Toxicity > Safety/Tolerability	Secondary Outcome Measures : Characterize the pharmacokinetics of ADC in serum, including ADC concentration and DXd concentration, collected at screening, pre-infusion, post-infusion, 4 hours post-infusion, 24 hours after patritumab deruxtecan administration, and at craniotomy. [Time Frame: 3 days] Changes between screening and each follow-up assessment in pharmacokinetics measures will be comput…	2025-07-01	Anticipated							2026-04-01	Anticipated	2027-04-01	Anticipated
446390	ChiCTR2200066256 CTR20222932 SYS6002-001 TrialTroveID-446390	An Open-label, Single-arm, Multi-center, Phase I Clinical Study to Evaluate the Safety, Tolerability, Pharmacokinetic Profile and Preliminary Efficacy of SYS6002 in Patients with Advanced Solid Tumors	I	Open	Oncology	Oncology: Bladder; Oncology: Breast; Oncology: Cervical; Oncology: Colorectal; Oncology: Esophageal; Oncology: Renal; Oncology: Unspecified Solid Tumor	Fourth line or greater; HER2 negative; Second line; Stage III; Stage IV; Third line; Triple receptor negative	Breast Neoplasms; Carcinoma, Renal Cell; Colorectal Neoplasms; Esophageal Neoplasms; Kidney Neoplasms; Urethral Neoplasms; Urinary Bladder Neoplasms; Uterine Cervical Neoplasms; Wilms Tumor	Trialtrove	CSPC Pharmaceutical Group Co. CSPC Pharmaceutical Group Co./CSPC NBP Pharmaceutical Co./CSPC Megalith Biopharmaceutical Co. {CSPC Jushi Biopharmaceutical Co.} Fudan University - Shanghai, China	Sponsor Sponsor Sponsor	Industry, all other pharma Industry, generic Academic	China China		Shijiazhuang Shijiazhuang	050035 050035	CRB-701	Tubulin inhibitor	nectin cell adhesion molecule 4	Anticancer, immunological	Biological > Protein > Antibody > Antibody-drug conjugate; Small molecule > Synthetic small molecule						CYP3A4; EPO; ERBB2; GPT; LRP2; MOK; RBP1; THPO; TPO	Diagnostic; Predictive; Predisposing; Prognostic	To evaluate SYS6002 for treatment of advanced solid tumors. To evaluate the safety and tolerability of SYS6002 in patients with advanced solid tumors and to determine the maximum tolerated dose (MTD) of SYS6002 (if any) and the recommended dose (RP2D) for phase II clinical studies. To evaluate the safety and tolerability of SYS6002 (CRB-701) To determine the Maximum Tolerated Dose (MTD) and/or th…	Adverse Events Dose-limiting toxicities Maximum tolerated dose Safety and Tolerability Serious Adverse Event	Safety/Toxicity > Adverse Drug Reactions Safety/Toxicity > Safety/Tolerability Safety/Toxicity > Safety/Tolerability Safety/Toxicity > Safety/Tolerability Safety/Toxicity > Serious Adverse Events	Primary endpoint indicators and evaluation time: Safety endpoints: occurrence and frequency of adverse events (AE), serious adverse events (SAE), and dose-limiting toxicity (DLT); the entire research cycle Safety Index MTD (if any) first cycle Effectiveness index + safety index RP2D Dose Escalation and PK Expansion Phase Effectiveness index Primary Outcomes: Safety endpoints: Occurrence and frequ…	Clinical benefit rate Duration of overall response Immunogenicity (other timeframe) Immunogenicity Overall response rate Overall survival Progression-free survival Safety and Tolerability	Efficacy > Clinical Response/Remission Efficacy > Clinical Response/Duration Efficacy > Immunological Response Safety/Toxicity > Adverse Drug Reactions Efficacy > Clinical Response/Remission Efficacy > Survival Efficacy > Survival Safety/Toxicity > Safety/Tolerability	Secondary objectives: To evaluate the pharmacokinetic (PK) characteristics of SYS6002 in patients with advanced solid tumors; To evaluate the immunogenicity of SYS6002 in patients with advanced solid tumors; Secondary endpoints and evaluation time : 1 PK indicators: blood concentration and/or PK parameters of toxin-bound antibody, total antibody, free toxin MMAE and MMAE derivatives after single …	2023-01-11	Actual							2025-12-31	Anticipated
445546	38ADC-AST-101 NCT05584709 TrialTroveID-445546	A Phase IB, Open-Label, Dose-Escalation Study of the Safety and Efficacy of an Anti-CD38 Antibody Drug Conjugate (STI-6129) in Patients With Advanced Solid Tumors	I	Planned	Oncology	Oncology: Colorectal; Oncology: Esophageal; Oncology: Head/Neck; Oncology: Lung, Non-Small Cell; Oncology: Unspecified Solid Tumor	MSS/pMMR; PD-L1 Refractory; Second line; Squamous Cell; Stage III; Stage IV	Carcinoma, Non-Small-Cell Lung; Colorectal Neoplasms; Esophageal Neoplasms; Head and Neck Neoplasms; Neoplasms	Trialtrove	Sorrento Therapeutics	Sponsor	Industry, all other pharma	United States	CA	San Diego	92121	STI-6129	Microtubule inhibitor; Tubulin inhibitor	CD38 molecule	Anticancer, other; Musculoskeletal	Biological > Protein > Antibody > Antibody-drug conjugate; Small molecule > Synthetic small molecule						ABCB1; ABCG2; CYP1A2; CYP2B6; CYP3A4; GPT	Diagnostic; Predictive; Predisposing; Prognostic	To identify the Recommended Phase 2 Dose (RP2D) of STI 6129 by assessing the safety, preliminary efficacy, and immunogenicity in subjects with any advanced solid tumor.	Adverse Events Common Terminology Criteria for Adverse Events Dose-limiting toxicities Safety and Tolerability Serious Adverse Event	Safety/Toxicity > Adverse Drug Reactions Safety/Toxicity > Adverse Drug Reactions Safety/Toxicity > Safety/Tolerability Safety/Toxicity > Safety/Tolerability Safety/Toxicity > Serious Adverse Events	Primary Outcome Measures : Incidence of adverse events by type, frequency, severity, and causality (safety) [Time Frame: Baseline through study completion at up to approximately 24 months] Safety as assessed by incidence of adverse events (AEs) by type, frequency, severity, and causality Incidence of serious adverse events by type, frequency, severity, and causality (safety) [Time Frame: Baseline…	Overall response rate Response evaluation criteria in solid tumors Response rate	Efficacy > Clinical Response/Remission Efficacy > Clinical Response/Remission Efficacy > Clinical Response/Remission	Secondary Outcome Measures : Evaluation of response rate [Time Frame: Baseline through study completion at up to approximately 24 months] Evaluation of response rate for advanced solid tumors using Response Evaluation Criteria in Solid Tumors, version 1.1 (RECIST v1.1) Overall response [Time Frame: Baseline through study completion at up to approximately 24 months] Response assessed according to …	2023-03-01	Anticipated							2025-08-31	Anticipated	2025-10-31	Anticipated
445086	DETECT GIHSYSU-26 NCT05578287 TrialTroveID-445086	Disitamab Vedotin Combined With Tislelizumab, Low-dose Capecitabine and Celecoxib as Salvage Therapy for HER2-positive Metastatic Colorectal Cancer: a Phase II Trial (DETECT)	II	Open	Oncology	Oncology: Colorectal	HER2 positive; Second line; Stage III; Stage IV	Colorectal Neoplasms	Trialtrove	(Other Hospital/Academic/Medical Center)	Sponsor	Academic					capecitabine celecoxib tislelizumab disitamab vedotin	DNA synthesis inhibitor; Thymidylate synthase inhibitor; RNA synthesis inhibitor Cyclooxygenase 2 inhibitor PD-1 antagonist; Immuno-oncology therapy; Immune checkpoint inhibitor Tubulin inhibitor	thymidylate synthetase prostaglandin-endoperoxide synthase 2 programmed cell death 1 erb-b2 receptor tyrosine kinase 2	Anticancer, antimetabolite GI inflammatory/bowel disorders; Hypolipaemic/Antiatherosclerotic; Dermatological; Menstruation disorders; Antiarthritic, other; Analgesic, NSAID; Cognition enhancer Anticancer, immunological Anticancer, other	Small molecule; Small molecule > Synthetic small molecule Small molecule; Small molecule > Synthetic small molecule Biological > Protein > Antibody > Humanized monoclonal antibody Biological > Protein > Antibody > Antibody-drug conjugate; Biological > Protein > Antibody > Monoclonal antibody, other; Small molecule > Synthetic small molecule						ERBB2; GPT	Diagnostic; Predictive; Predisposing; Prognostic	To evaluate disitamab vedotin combined with tislelizumab, low-dose capecitabine and celecoxib as salvage therapy for HER2-positive metastatic colorectal cancer:	Adverse Events Common Terminology Criteria for Adverse Events Safety and Tolerability Serious Adverse Event	Safety/Toxicity > Adverse Drug Reactions Safety/Toxicity > Adverse Drug Reactions Safety/Toxicity > Safety/Tolerability Safety/Toxicity > Serious Adverse Events	Primary Outcome Measures : Safety [ Time Frame: 1 year ] Safety was assessed by evaluation of AEs and serious AEs according to CTCAE 5.0 Feasibility [ Time Frame: 1 year ] Feasibility was determined based on any treatment -related AEs leading to delays over 15 days or discontinous of treatment.	Clinical benefit rate Complete response Overall response rate Overall survival Partial response Progression-free survival Progressive disease rate Stable Disease	Efficacy > Clinical Response/Remission Efficacy > Clinical Response/Remission Efficacy > Clinical Response/Remission Efficacy > Survival Efficacy > Clinical Response/Remission Efficacy > Survival Efficacy > Clinical Response/Progression Efficacy > Clinical Response/Remission	Secondary Outcome Measures : Objective response rate [ Time Frame: 1 year ] The percentage of subjects with Complete Response (CR) and Partial Response (PR). disease control rate,DCR [ Time Frame: 1 year ] The percentage of subjects with total number of Complete Response (CR), Partial Response (PR) and stable disease (SD). Progression-free survival (PFS) [ Time Frame: 1 year ] The PFS is defined …	2023-07-18	Actual							2024-12-15	Anticipated	2025-12-25	Anticipated
443950	CTR20222205 NCT05628857 RC108-C002 TrialTroveID-443950	A Study to Evaluate the Efficacy, Safety and Pharmacokinetics of RC108 for Injection in the Treatment of Patients With c-Met-positive Advanced Digestive System Malignant Tumor	II	Closed	Oncology	Oncology: Bile Duct (Cholangiocarcinoma); Oncology: Colorectal; Oncology: Esophageal; Oncology: Gastric; Oncology: Liver; Oncology: Pancreas	Line of therapy N/A; MET Amplification/Alteration; Stage III; Stage IV	Bile Duct Neoplasms; Cholangiocarcinoma; Colorectal Neoplasms; Esophageal Neoplasms; Liver Neoplasms; Pancreatic Neoplasms; Stomach Neoplasms	Trialtrove	RemeGen Rongchang Pharmaceuticals	Sponsor Collaborator	Industry, all other pharma Industry, all other pharma	China China		Yantai Yantai	264006 264006	RC-108	Tubulin inhibitor	MET proto-oncogene, receptor tyrosine kinase	Anticancer, immunological	Biological > Protein > Antibody > Antibody-drug conjugate; Small molecule > Synthetic small molecule						GPT; HGF	Diagnostic; Predictive; Predisposing; Prognostic	To evaluate the efficacy, safety, pharmacokinetic characteristics and immunogenicity of RC108 for injection in the treatment of c-Met-positive advanced digestive system malignancies (such as gastric cancer, colorectal cancer, esophageal cancer, liver cancer, pancreatic cancer, cholangiocarcinoma, etc.) . To evaluate the preliminary efficacy, safety and pharmacokinetics of RC108 in patients with c…	Complete response Overall response rate Partial response	Efficacy > Clinical Response/Remission Efficacy > Clinical Response/Remission Efficacy > Clinical Response/Remission	Primary endpoint and evaluation time: Objective Response Rate (ORR) 1 every 6 weeks Effectiveness Metrics Primary Outcome Measures : Objective Response Rate (ORR) [ Time Frame: Up to 24 Months ] Objective Response Rate was defined as the percentage of participants with a complete response (CR) or partial response (PR)	Adverse Events Area under the curve score Clinical benefit rate Cmax Complete response Duration of overall response Elimination half-life Immunogenicity (other timeframe) Immunogenicity Overall response rate - duration Overall response rate Overall survival Partial response Progression-free survival Response evaluation criteria in solid tumors Stable Disease Time to progression Tmax	Safety/Toxicity > Adverse Drug Reactions Pharmacokinetics/Pharmacodynamics > PK/PD Efficacy > Clinical Response/Remission Pharmacokinetics/Pharmacodynamics > PK/PD Efficacy > Clinical Response/Remission Efficacy > Clinical Response/Duration Pharmacokinetics/Pharmacodynamics > PK/PD Efficacy > Immunological Response Safety/Toxicity > Adverse Drug Reactions Efficacy > Clinical Response/Remission Ef…	Secondary endpoints and evaluation time 1 Disease Control Rate (DCR), Duration of Response (DOR), Time to Disease Progression (TTP), Progression Free Survival (PFS), Overall Survival (OS) 1 every 6 weeks Effectiveness Metrics Adverse Events (AEs) none security indicators Pharmacokinetic parameters none security indicators immunogenicity none security indicators Secondary Outcome Measures : DCR [ …	2022-11-11	Actual	29.68	Actual	2025-05-02	Actual	5.46	Anticipated	2025-10-15	Anticipated	2025-10-15	Anticipated
442915	ACE-COMBO-02 CTR20222247 TrialTroveID-442915	Clinical Study on the Efficacy and Safety of ARX788 Combined with Toripalimab in Patients with HER2-Expressing or Mutated Advanced Solid Tumors	I	Closed	Oncology	Oncology: Bile Duct (Cholangiocarcinoma); Oncology: Breast; Oncology: Colorectal; Oncology: Endometrial; Oncology: Esophageal; Oncology: Fallopian Tube; Oncology: Gastric; Oncology: Lung, Non-Small Cell; Oncology: Ovarian; Oncology: Pancreas; Oncology: Primary Peritoneal; Oncology: Unspecified Solid Tumor	(N/A); ALK; EGFR; Estrogen receptor positive; Fourth line or greater; HER2 low; HER2 positive; Line of therapy N/A; PD-1 Naive; PD-L1 Naive; Platinum-resistant; Platinum-sensitive; Progesterone receptor positive; Second line; Stage III; Stage IV; Third line	Bile Duct Neoplasms; Breast Neoplasms; Carcinoma, Non-Small-Cell Lung; Cholangiocarcinoma; Colorectal Neoplasms; Endometrial Neoplasms; Esophageal Neoplasms; Fallopian Tube Neoplasms; Ovarian Neoplasms; Pancreatic Neoplasms; Peritoneal Neoplasms; Stomach Neoplasms	Trialtrove	Zhejiang Medicine Co./NovoCodex Biopharmaceuticals Co.	Sponsor	Industry, all other pharma	China		Shaoxing	312366	anvatabart opadotin toripalimab	ErbB-2 antagonist; Tubulin inhibitor PD-1 antagonist; Immuno-oncology therapy; Immune checkpoint inhibitor	erb-b2 receptor tyrosine kinase 2 programmed cell death 1	Anticancer, other Anticancer, immunological	Biological > Protein > Antibody > Antibody-drug conjugate; Biological > Protein > Antibody > Monoclonal antibody, other; Small molecule > Synthetic small molecule Biological > Protein > Antibody > Humanized monoclonal antibody; Biological > Protein > Antibody > Monoclonal antibody, other						ALK; CTLA4; EGFR; ERBB2; ROS1; TNF	Companion Diagnosis; Diagnostic; Predictive; Predisposing; Prognostic	To evaluate the efficacy and safety of recombinant humanized anti-HER2 mAb-AS269 conjugate (ARX788) combined with toripalimab in patients with HER2-expressing or mutated advanced solid tumors	Clinical benefit rate Duration of overall response Overall response rate - duration Overall response rate Overall survival Progression-free survival Safety and Tolerability	Efficacy > Clinical Response/Remission Efficacy > Clinical Response/Duration Efficacy > Clinical Response/Remission Efficacy > Clinical Response/Remission Efficacy > Survival Efficacy > Survival Safety/Toxicity > Safety/Tolerability	Main objectives: Phase Ia: To evaluate the safety and tolerability of ARX788 combined with toripalimab in patients with HER2-expressing or mutated advanced solid tumors, and to determine the recommended dose for Phase II (RP2D); Phase Ib: To evaluate ARX788 combined with Toripal Effectiveness of limumab in patients with HER2-expressing or mutated advanced solid tumors, including objective respons…	Clinical benefit rate Duration of overall response Immunogenicity (other timeframe) Immunogenicity Overall response rate - duration Overall response rate Overall survival Progression-free survival Safety and Tolerability	Efficacy > Clinical Response/Remission Efficacy > Clinical Response/Duration Efficacy > Immunological Response Safety/Toxicity > Adverse Drug Reactions Efficacy > Clinical Response/Remission Efficacy > Clinical Response/Remission Efficacy > Survival Efficacy > Survival Safety/Toxicity > Safety/Tolerability	Secondary objectives: Phase Ia: 1) To evaluate the efficacy of ARX788 combined with toripalimab in patients with HER2-expressing or mutated advanced solid tumors, including objective response rate (ORR), progression-free survival (PFS), and overall survival stage (OS), disease control rate (DCR), duration of response (DOR); 2) To evaluate the pharmacokinetic (PK) characteristics of ARX788 combine…	2023-03-23	Actual
440414	CTR20230072 JSKN003-102 JSKN003102 NCT05744427 TrialTroveID-440414	Phase I Clinical Study to Evaluate the Safety and Tolerability of JSKN003 in Chinese Subjects with Advanced Malignant Solid Tumors	I/II	Open	Oncology	Oncology: Breast; Oncology: Colorectal; Oncology: Gastric; Oncology: Lung, Non-Small Cell; Oncology: Ovarian; Oncology: Unspecified Solid Tumor	BRAF; Fourth line or greater; HER2 negative; HER2 positive; Platinum-resistant; Second line; Stage III; Stage IV; Third line	Breast Neoplasms; Carcinoma, Non-Small-Cell Lung; Colorectal Neoplasms; Ovarian Neoplasms; Stomach Neoplasms	Trialtrove	CSPC Pharmaceutical Group Co./Shanghai JMT-Bio Technology Co. Suzhou Alphamab Co.	Sponsor Sponsor	Industry, all other pharma Industry, all other pharma	China China		Shijiazhuang Suzhou	050035 215125	JSKN-003	DNA topoisomerase I inhibitor	DNA topoisomerase I; erb-b2 receptor tyrosine kinase 2	Anticancer, other	Biological > Protein > Antibody > Antibody-drug conjugate; Biological > Protein > Antibody > Bispecific antibody; Biological > Protein > Antibody > Monoclonal antibody, other; Small molecule > Synthetic small molecule						APBA1; APBA2; BRAF; ERBB2; PARP1; TGM1	Diagnostic; Predictive; Predisposing; Prognostic	To evaluate the safety and tolerability of JSKN003 injection in patients with advanced solid tumor and to determine the maximum tolerated dose (MTD) and/or recommended phase II dose (RP2D). To evaluate the safety, tolerability, pharmacokinetic/pharmacodynamic and anti tumor activity of JSKN003. The objectives were safety, pharmacokinetics (PK), preliminary antitumor activity of JSKN003 and to det…	Common Terminology Criteria for Adverse Events Complete response Dose-limiting toxicities Maximum tolerated dose Overall response rate Partial response Response evaluation criteria in solid tumors Safety and Tolerability Serious Adverse Event Treatment Emergent Adverse Events	Safety/Toxicity > Adverse Drug Reactions Efficacy > Clinical Response/Remission Safety/Toxicity > Safety/Tolerability Safety/Toxicity > Safety/Tolerability Efficacy > Clinical Response/Remission Efficacy > Clinical Response/Remission Efficacy > Clinical Response/Remission Safety/Toxicity > Safety/Tolerability Safety/Toxicity > Serious Adverse Events Safety/Toxicity > Adverse Drug Reactions	Dose escalation phase: Main purpose: To evaluate the safety and tolerability of JSKN003 in the treatment of patients with advanced solid tumors; to determine the maximum tolerated dose and/or recommended extended dose of JSKN003. Cohort expansion phase: Main objectives: To evaluate the effectiveness of JSKN003 in the target population or indications; To evaluate the safety and tolerability of JSK…	Area under the curve score Clinical benefit rate Cmax Duration of overall response Elimination half-life Elimination rate Overall response rate - duration Overall response rate Progression-free survival Progressive disease rate Tmax	Pharmacokinetics/Pharmacodynamics > PK/PD Efficacy > Clinical Response/Remission Pharmacokinetics/Pharmacodynamics > PK/PD Efficacy > Clinical Response/Duration Pharmacokinetics/Pharmacodynamics > PK/PD Pharmacokinetics/Pharmacodynamics > PK/PD Efficacy > Clinical Response/Remission Efficacy > Clinical Response/Remission Efficacy > Survival Efficacy > Clinical Response/Progression Pharmacokinetic…	Dose escalation phase: Secondary objectives: To evaluate the initial efficacy of JSKN003; To evaluate JSKN003PK/ADA; Cohort expansion phase: Secondary objectives: To evaluate the effectiveness of JSKN003 in the target population or indications; To evaluate JSKN003PK/ADA; Secondary Outcome Measures Outcome Measure Measure Description Time Frame Clinical benefit rates (CBR) Clinical benefit rate (C…	2023-03-15	Actual							2024-12-31	Anticipated	2026-12-31	Anticipated
439243	KEEP-G 07 NCT05493683 TrialTroveID-439243	A Single Arm, Open Label, Multiple Center, Prospective Study of Disitamab Vedotin Combined With Tislelizumab in HER2 Positive Advanced Colorectal Cancer Failed at Least Two Lines of Systemic Treatment.	II	Open	Oncology	Oncology: Colorectal	HER2 positive; Stage III; Stage IV; Third line	Colorectal Neoplasms	Trialtrove	(Other Hospital/Academic/Medical Center)	Sponsor	Academic					tislelizumab disitamab vedotin	PD-1 antagonist; Immuno-oncology therapy; Immune checkpoint inhibitor Tubulin inhibitor	programmed cell death 1 erb-b2 receptor tyrosine kinase 2	Anticancer, immunological Anticancer, other	Biological > Protein > Antibody > Humanized monoclonal antibody Biological > Protein > Antibody > Antibody-drug conjugate; Biological > Protein > Antibody > Monoclonal antibody, other; Small molecule > Synthetic small molecule						albumin; ERBB2; GPT	Diagnostic; Predictive; Predisposing; Prognostic	To evaluate disitamab vedotin combined with tislelizumab in advanced HER2 positive colorectal cancer.	Complete response Overall response rate Partial response	Efficacy > Clinical Response/Remission Efficacy > Clinical Response/Remission Efficacy > Clinical Response/Remission	Primary Outcome Measures : Objective response rate(ORR) [ Time Frame: up to 2 years ] The percentage of subjects with total number of Complete Response (CR) + total number of Partial Response (PR)	Clinical benefit rate Complete response Duration of overall response Overall response rate - duration Overall survival Partial response Progression-free survival Progressive disease rate Response evaluation criteria in solid tumors Safety and Tolerability Stable Disease Treatment Emergent Adverse Events	Efficacy > Clinical Response/Remission Efficacy > Clinical Response/Remission Efficacy > Clinical Response/Duration Efficacy > Clinical Response/Remission Efficacy > Survival Efficacy > Clinical Response/Remission Efficacy > Survival Efficacy > Clinical Response/Progression Efficacy > Clinical Response/Remission Safety/Toxicity > Safety/Tolerability Efficacy > Clinical Response/Remission Safety/T…	Secondary Outcome Measures : Progression-free Survival(PFS) [ Time Frame: From date of subjects until the date of first documented progression or death from any cause, whichever came first, assessed up to 24 months ] PFS was defined as the time from assignment to disease progression radiological/clinical or death due to any cause, whichever occurs first. Subjects without progression or death at t…	2022-08-01	Actual							2025-07-31	Anticipated	2025-07-31	Anticipated
438958	2022-0351 23-144 BASEC2022-01839 CTR20222821 D926UC00001 EUCT number: 2023-509436-26-00 EudraCT Number: 2022-000776-19 IRAS ID-1005888 jRCT2031220404 NCI-2022-07990 NCT05489211 SNCTP000005356 TrialTroveID-438958 TROPION- PanTumor03 TROPION-PanTumor03	A Phase II, Multicentre, Open-label, Master Protocol to Evaluate the Efficacy and Safety of Datopotamab Deruxtecan (Dato-DXd) as Monotherapy and in Combination With Anticancer Agents in Patients With Advanced/Metastatic Solid Tumours	II	Open	Oncology	Oncology: Bile Duct (Cholangiocarcinoma); Oncology: Bladder; Oncology: Colorectal; Oncology: Endometrial; Oncology: Esophageal; Oncology: Fallopian Tube; Oncology: Gastric; Oncology: Ovarian; Oncology: Primary Peritoneal; Oncology: Prostate; Oncology: Renal	First line; Fourth line or greater; HER2 negative; High-grade; Hormone refractory; MSS/pMMR; PD-L1 Positive; Platinum-resistant; Platinum-sensitive; Second line; Stage III; Stage IV; Third line	Bile Duct Neoplasms; Carcinoma, Renal Cell; Cholangiocarcinoma; Colorectal Neoplasms; Endometrial Neoplasms; Esophageal Neoplasms; Fallopian Tube Neoplasms; Kidney Neoplasms; Ovarian Neoplasms; Peritoneal Neoplasms; Prostatic Neoplasms; Stomach Neoplasms; Urethral Neoplasms; Urinary Bladder Neoplasms; Wilms Tumor	Trialtrove	AstraZeneca Daiichi Sankyo	Sponsor Collaborator	Industry, Top 20 Pharma Industry, all other pharma	United Kingdom Japan		Cambridge Chuo-ku	CB2 0AA 103-8426	datopotamab deruxtecan-dlnk	DNA topoisomerase I inhibitor; Immuno-oncology therapy; TROP2 inhibitor	DNA topoisomerase I; tumor associated calcium signal transducer 2	Anticancer, other	Biological > Protein > Antibody > Antibody-drug conjugate; Small molecule > Synthetic small molecule	capecitabine fluorouracil prednisone leucovorin bevacizumab carboplatin (iv) volrustomig saruparib durvalumab (iv) rilvegostomig	DNA synthesis inhibitor; Thymidylate synthase inhibitor; RNA synthesis inhibitor DNA synthesis inhibitor; Thymidylate synthase inhibitor; RNA synthesis inhibitor Immunosuppressant; Corticosteroid agonist Unidentified pharmacological activity Vascular endothelial growth factor receptor 1 antagonist; Vascular endothelial growth factor receptor antagonist; Angiogenesis inhibitor DNA inhibitor PD-1 a…	thymidylate synthetase vascular endothelial growth factor A Not applicable cytotoxic T-lymphocyte associated protein 4; programmed cell death 1 poly(ADP-ribose) polymerase 1 CD274 molecule programmed cell death 1; T cell immunoreceptor with Ig and ITIM domains	Anticancer, antimetabolite Anticancer, antimetabolite Immunosuppressant; Anti-inflammatory Radio/chemosensitizer; Antianaemic; Antidepressant Anticancer, immunological; Neurological Anticancer, alkylating Anticancer, immunological Anticancer, other Anticancer, immunological Anticancer, immunological	Small molecule; Small molecule > Synthetic small molecule Small molecule > Synthetic small molecule Small molecule > Synthetic small molecule Small molecule > Synthetic small molecule Biological > Protein > Antibody > Humanized monoclonal antibody; Biological > Protein > Antibody > Monoclonal antibody, other Small molecule > Synthetic small molecule Biological > Protein > Antibody > Bispecific an…	albumin; ERBB2	Diagnostic; Predictive; Predisposing; Prognostic	To investigate the safety, tolerability, and anti-tumour activity of Datopotamab Deruxtecan (Dato-DXd) as Monotherapy and in Combination with Anticancer Agents in Patients with Advanced/Metastatic Solid Tumours. To study the safety and efficacy of Dato-DXd as monotherapy and in combination with various anticancer agents (e.g. durvalumab, AZD5305, nivolumab, bevacizumab, chemotherapies) that may b…	Adverse Events Cardiac Telemetry Overall response rate Progression-free survival PSA Level Response evaluation criteria in solid tumors Safety and Tolerability Serious Adverse Event Vital signs	Safety/Toxicity > Adverse Drug Reactions Safety/Toxicity > Cardiac Measures/Events Efficacy > Clinical Response/Remission Efficacy > Survival Efficacy > PSA progression Efficacy > Clinical Response/Remission Safety/Toxicity > Safety/Tolerability Safety/Toxicity > Serious Adverse Events Safety/Toxicity > Serious Adverse Events	Primary Outcome Measures : Objective response rate (ORR) Proportion of participants who have a confirmed CR or confirmed PR, as determined by the investigator at local site per RECIST 1.1. [Time Frame: From baseline to progressive disease or death (approximately 1 year)] The number of subjects with adverse events/serious adverse events Number of patients with adverse events and with serious adver…	Area under the curve score Cancer Antigen 125 Circulating Tumor Cells Clinical benefit rate Cmax Complete response Duration of overall response Immunogenicity (other timeframe) Immunogenicity Overall survival Partial response Plasma concentration Progression-free survival PSA Level Response evaluation criteria in solid tumors Safety and Tolerability Stable Disease Tmax	Pharmacokinetics/Pharmacodynamics > PK/PD Efficacy > CA-125 Response Efficacy > Clinical Response/Remission Efficacy > Clinical Response/Remission Pharmacokinetics/Pharmacodynamics > PK/PD Efficacy > Clinical Response/Remission Efficacy > Clinical Response/Duration Efficacy > Immunological Response Safety/Toxicity > Adverse Drug Reactions Efficacy > Survival Efficacy > Clinical Response/Remission…	Secondary Outcome Measures : Progression free survival (PFS) PFS is defined as time from start of treatment until progression per RECIST 1.1 as assessed by the investigator or death due to any cause. [Time Frame: From baseline to progressive disease or death (approximately 1 year)] Duration Of Response (DoR) DoR is defined as the time from the date of first documented confirmed response until dat…	2022-09-06	Actual							2026-08-19	Anticipated	2026-08-19	Anticipated
435255	EudraCT Number: 2022-001213-39 NCT05429762 TES16382 TrialTroveID-435255 TusaRav-QT U1111-1269-6291	Open-label Study Evaluating the Effect of Tusamitamab Ravtansine on the QTc Interval in Participants With Metastatic Solid Tumors	I	Terminated	Oncology	Oncology: Colorectal; Oncology: Esophageal; Oncology: Gastric; Oncology: Lung, Non-Small Cell; Oncology: Unspecified Solid Tumor	Adenocarcinoma; Large Cell; Second line; Stage IV	Carcinoma, Non-Small-Cell Lung; Colorectal Neoplasms; Esophageal Neoplasms; Stomach Neoplasms	Trialtrove	Sanofi	Sponsor	Industry, Top 20 Pharma	France		Paris	75017	tusamitamab ravtansine	Microtubule inhibitor; Carcinoembryonic antigen-related cell adhesion molecule 5 inhibitor; Tubulin polymerization inhibitor	carcinoembryonic antigen related cell adhesion molecule 5	Anticancer, other	Biological > Protein > Antibody > Antibody-drug conjugate; Biological > Protein > Antibody > Monoclonal antibody, other; Small molecule > Synthetic small molecule						CEACAM5	Diagnostic; Predictive; Predisposing; Prognostic	To assess the effect of tusamitamab ravtansine on the QT interval in participants with metastatic colorectal cancer (CRC), nonsquamous non small cell lung cancer (NSQ NSCLC), or gastric/ gastroesophageal junction (GEJ) adenocarcinoma for which in the judgement of the Investigator, no standard alternative therapy is available.			Primary Outcome Measures : Change from baseline in QT-interval corrected (QTcF) centrally assessed [ Time Frame: Baseline, Cycle 1, and Cycle 2 (1 Cycle = 2 weeks) ]	Cardiac Telemetry Cmax Common Terminology Criteria for Adverse Events Complete response Duration of overall response Heart rate Overall response rate - duration Overall response rate Partial response Plasma concentration PR interval Progressive disease rate Response evaluation criteria in solid tumors Serious Adverse Event Treatment Emergent Adverse Events	Safety/Toxicity > Cardiac Measures/Events Pharmacokinetics/Pharmacodynamics > PK/PD Safety/Toxicity > Adverse Drug Reactions Efficacy > Clinical Response/Remission Efficacy > Clinical Response/Duration Safety/Toxicity > Cardiac Measures/Events Efficacy > Clinical Response/Remission Efficacy > Clinical Response/Remission Efficacy > Clinical Response/Remission Pharmacokinetics/Pharmacodynamics > PK…	Secondary Outcome Measures : Electrocardiogram (ECG) parameter: heart rate (HR) [ Time Frame: Baseline, Cycle 1, and Cycle 2 (1 Cycle = 2 weeks) ] To assess the effect of tusamitamab ravtansine (i.e., change from baseline) on cardiac parameters such as heart rate (HR). ECG parameter: QT interval [ Time Frame: Baseline, Cycle 1, and Cycle 2 (1 Cycle = 2 weeks) ] To assess the effect of tusamitamab…	2022-10-03	Actual							2023-12-21	Actual	2024-04-10	Actual
433610	EUCT number: 2024-514746-36-00 EudraCT Number:2021-002666-40 NCT05547321 OMTX705-001 TrialTroveID-433610	Phase I Dose-escalation Trial of OMTX705, an Anti-fibroblast Activation Protein Antibody-drug Conjugate, as Single Agent and in Combination With Pembrolizumab in Patients With Advanced Solid Tumors	I	Open	Oncology	Oncology: Breast; Oncology: Colorectal; Oncology: Esophageal; Oncology: Gastric; Oncology: Head/Neck; Oncology: Lung, Non-Small Cell; Oncology: Lung, Small Cell; Oncology: Neuroendocrine; Oncology: Ovarian; Oncology: Pancreas; Oncology: Soft Tissue Sarcoma; Oncology: Unspecified Solid Tumor	(N/A); Fourth line or greater; High-grade; Line of therapy N/A; Locally advanced; MSS/pMMR; Pulmonary; Second line; Serous; Squamous Cell; Stage III; Stage IV; Third line	Breast Neoplasms; Carcinoma, Non-Small-Cell Lung; Carcinoma, Small Cell; Colorectal Neoplasms; Esophageal Neoplasms; Fibrosarcoma; Head and Neck Neoplasms; Leiomyosarcoma; Liposarcoma; Neoplasms, Unknown Primary; Neuroendocrine Tumors; Ovarian Cancer; Ovarian Neoplasms; Pancreatic Cancer; Pancreatic Neoplasms; Rhabdomyosarcoma; Sarcoma; Small Cell Lung Carcinoma; Stomach Carcinoma; Stomach Neopla…	Trialtrove	Oncomatryx	Sponsor	Industry, all other pharma	Spain		Derio	48160	OMTX-705	Tubulin inhibitor; Tubulin polymerization inhibitor	fibroblast activation protein alpha	Anticancer, other	Biological > Protein > Antibody > Antibody-drug conjugate; Biological > Protein > Antibody > Monoclonal antibody, other; Small molecule > Synthetic small molecule	pembrolizumab	PD-1 antagonist; Immuno-oncology therapy; Immune checkpoint inhibitor	programmed cell death 1	Anticancer, immunological	Biological > Protein > Antibody > Humanized monoclonal antibody	albumin; CD4; CD8A; CYP3A4; GGT1; GPT; NCAM1; TBX1	Diagnostic; Predictive; Predisposing; Prognostic	To evaluate OMTX705 in patients suffering metastatic advanced solid tumors	Safety and Tolerability Treatment Emergent Adverse Events	Safety/Toxicity > Safety/Tolerability Safety/Toxicity > Adverse Drug Reactions	Primary Outcome Measures : Safety evaluation of OMTX705 [ Time Frame: Through study completion, an average of 24 months ] Frequency by grade of treatment-emergent adverse events (TEAEs). The primary endpoint is safety	Cardiac Telemetry Complete response Heart rate corrected QT interval Immunogenicity (other timeframe) Immunogenicity Overall response rate Partial response Response evaluation criteria in solid tumors	Safety/Toxicity > Cardiac Measures/Events Efficacy > Clinical Response/Remission Safety/Toxicity > Cardiac Measures/Events Efficacy > Immunological Response Safety/Toxicity > Adverse Drug Reactions Efficacy > Clinical Response/Remission Efficacy > Clinical Response/Remission Efficacy > Clinical Response/Remission	Secondary Outcome Measures : Evaluation of the preliminary signs of antitumor activity of OMTX705 as monotherapy and in combination with pembrolizumab [ Time Frame: Through study completion, an average of 24 months ] By assessing the objective response rate (ORR) [complete response (CR) + partial response (PR)] per the Response Evaluation Criteria in Solid Tumors scale version 1.1 (RECIST 1.1) Ev…	2022-10-20	Actual							2024-10-31	Anticipated	2024-10-31	Anticipated
432767	INCLINE 101 INCLINE-101 NCI-2022-06276 NCT05399654 TrialTroveID-432767	A Phase I/II, Open Label, Dose Escalation and Expansion Study of TAC-001 in Patients With Select Advanced or Metastatic Solid Tumors	I/II	Closed	Oncology	Oncology: Bile Duct (Cholangiocarcinoma); Oncology: Bladder; Oncology: Breast; Oncology: Cervical; Oncology: Colorectal; Oncology: Endometrial; Oncology: Esophageal; Oncology: Head/Neck; Oncology: Liver; Oncology: Lung, Non-Small Cell; Oncology: Melanoma; Oncology: Neuroendocrine; Oncology: Ovarian; Oncology: Renal	Fourth line or greater; Merkel; Metastatic; PD-1 Refractory; PD-L1 Refractory; Second line; Squamous Cell; Stage III; Stage IV; Third line	Bile Duct Neoplasms; Breast Neoplasms; Carcinoma, Non-Small-Cell Lung; Carcinoma, Renal Cell; Cholangiocarcinoma; Colorectal Neoplasms; Endometrial Neoplasms; Esophageal Neoplasms; Head and Neck Neoplasms; Kidney Neoplasms; Liver Neoplasms; Melanoma; Neoplasms, Unknown Primary; Neuroendocrine Tumors; Ovarian Neoplasms; Urethral Neoplasms; Urinary Bladder Neoplasms; Uterine Cervical Neoplasms; Wil…	Trialtrove	Tallac Therapeutics	Sponsor	Industry, all other pharma	United States	CA	Burlingame	94010	TAC-001	Toll-like receptor 9 agonist; Immuno-oncology therapy; Immune checkpoint inhibitor	CD22 molecule; toll like receptor 9	Anticancer, immunological	Biological > Protein > Antibody > Antibody-drug conjugate; Biological > Protein > Antibody > Monoclonal antibody, other; Small molecule > Synthetic small molecule > Synthetic nucleic acid > Oligonucleotide, non-antisense, non-RNAi								To evaluate TAC-001 in a patients with advanced or metastatic solid tumors To evaluate the safety, pharmacokinetics and preliminary anti-tumor activity of TAC-001 administered intravenously To evaluate the safety, efficacy, pharmacokinetics (PK) and biomarkers of TAC-001 in patients with select advanced or metastatic solid tumors. Phase 1 study will explore ascending dose levels of TAC-001 monoth…	Clinical benefit rate Complete response Duration of overall response Immune-related response evaluation criteria in solid tumors Overall response rate Partial response Response evaluation criteria in solid tumors Safety and Tolerability	Efficacy > Clinical Response/Remission Efficacy > Clinical Response/Remission Efficacy > Clinical Response/Duration Efficacy > Clinical Response/Remission Efficacy > Clinical Response/Remission Efficacy > Clinical Response/Remission Efficacy > Clinical Response/Remission Safety/Toxicity > Safety/Tolerability	Primary Outcome Measures : Dose-Escalation Stage: RP2D for TAC-001 [ Time Frame: 2-years ] To identify the recommended dose phase 2 dose (RP2D) for further evaluation of TAC-001 when administered as monotherapy in subjects with advanced or metastatic solid tumors Dose Expansion: Characterization of ORR for TAC-001 [ Time Frame: 2 years ] To evaluate preliminary efficacy of TAC-001 by estimating t…	Adverse Events Area under the curve score Cmax Common Terminology Criteria for Adverse Events Drug clearance Elimination half-life Immunogenicity (other timeframe) Immunogenicity Overall survival Plasma concentration Progression-free survival Safety and Tolerability Serious Adverse Event Tmax	Safety/Toxicity > Adverse Drug Reactions Pharmacokinetics/Pharmacodynamics > PK/PD Pharmacokinetics/Pharmacodynamics > PK/PD Safety/Toxicity > Adverse Drug Reactions Pharmacokinetics/Pharmacodynamics > PK/PD Pharmacokinetics/Pharmacodynamics > PK/PD Efficacy > Immunological Response Safety/Toxicity > Adverse Drug Reactions Efficacy > Survival Pharmacokinetics/Pharmacodynamics > PK/PD Efficacy > S…	Secondary Outcome Measures : Incidence and Severity of Nonserious Adverse Events (AEs) and Serious Adverse Events (SAEs) [ Time Frame: 2 years ] To evaluate the safety of TAC-001 monotherapy through the evaluation of incidence and severity of nonserious AEs and SAEs, including immune-related adverse events (irAEs), as graded by investigators according to CTCAE version 5.0 Maximum Plasma Concentra…	2022-06-28	Actual	25.64	Actual	2024-08-16	Actual	17.39	Anticipated	2026-01-27	Anticipated	2026-05-19	Anticipated
432150	BL-M07D1-101 CTR20221789 NCT05461768 TrialTroveID-432150	A Phase I Clinical Study to Evaluate the Safety, Tolerability, Pharmacokinetic Characteristics, and Preliminary Efficacy of BL-M07D1injection in Patients With Locally Advanced or Metastatic HER2-positive/Low-expression Breast Cancer and Other Solid Tumors	I	Closed	Oncology	Oncology: Breast; Oncology: Colorectal; Oncology: Gastric; Oncology: Lung, Non-Small Cell; Oncology: Unspecified Solid Tumor	Fourth line or greater; HER2 low; HER2 positive; Second line; Stage III; Stage IV; Third line	Breast Neoplasms; Carcinoma, Non-Small-Cell Lung; Colorectal Neoplasms; Neoplasms; Stomach Neoplasms	Trialtrove	Sichuan Biokin Pharmaceutical Co./Sichuan Baili Pharmaceutical Co. Sichuan Biokin Pharmaceutical Co./Sichuan Baili Pharmaceutical Co./Baili-Bio (Chengdu) Pharmaceutical Co. Sichuan Biokin Pharmaceutical Co./SystImmune	Sponsor Collaborator Collaborator	Industry, all other pharma Industry, all other pharma Industry, all other pharma	China China China		Chengdu Chengdu Chengdu	610041 610041 610041	BL-M07D1	ErbB-2 tyrosine kinase inhibitor; DNA topoisomerase I inhibitor	DNA topoisomerase I; erb-b2 receptor tyrosine kinase 2	Anticancer, other	Biological > Protein > Antibody > Antibody-drug conjugate; Small molecule > Synthetic small molecule						EGFR; ERBB2	Diagnostic; Predictive; Predisposing; Prognostic	To evaluate BL-M07D1 injection in patients with cancer In phase Ia study, the safety and tolerability of BL-B07D1 in patients with locally advanced or metastatic HER2-positive/low-expression breast cancer and other solid tumors will be investigated to determine the dose-limiting toxicity (DLT), maximum tolerated dose (MTD) of BL-M07D1. In phase Ib study, the safety and tolerability of BL-M07D1 at…	Clinical benefit rate Dose-limiting toxicities Duration of overall response Immunogenicity Maximum tolerated dose Neutralizing antibody response Overall response rate Overall survival Progression-free survival Progressive disease rate Safety and Tolerability Treatment Emergent Adverse Events	Efficacy > Clinical Response/Remission Safety/Toxicity > Safety/Tolerability Efficacy > Clinical Response/Duration Safety/Toxicity > Adverse Drug Reactions Safety/Toxicity > Safety/Tolerability Efficacy > Immunological Response Efficacy > Clinical Response/Remission Efficacy > Survival Efficacy > Survival Efficacy > Clinical Response/Progression Safety/Toxicity > Safety/Tolerability Safety/Toxici…	Primary Outcome Measures : Phase Ia: Dose limiting toxicity (DLT) [ Time Frame: Up to 21 days after the first dose ] The DLT observation period was the first treatment period for each dose level, and the DLT observation period was extended if there was a delay in administration . Phase Ia: Maximum tolerated dose (MTD) [ Time Frame: Up to 21 days after the first dose ] In the dose escalation stage…	Area under the curve score Clinical benefit rate Cmax Duration of overall response Elimination half-life Immunogenicity Neutralizing antibody response Overall response rate - duration Overall response rate Overall survival Progression-free survival Progressive disease rate Response evaluation criteria in solid tumors Safety and Tolerability Stable Disease Tmax Treatment Emergent Adverse Events	Pharmacokinetics/Pharmacodynamics > PK/PD Efficacy > Clinical Response/Remission Pharmacokinetics/Pharmacodynamics > PK/PD Efficacy > Clinical Response/Duration Pharmacokinetics/Pharmacodynamics > PK/PD Safety/Toxicity > Adverse Drug Reactions Efficacy > Immunological Response Efficacy > Clinical Response/Remission Efficacy > Clinical Response/Remission Efficacy > Survival Efficacy > Survival Eff…	Secondary Outcome Measures : Treatment-Emergent Adverse Event (TEAE) [ Time Frame: Up to approximately 24 months ] TEAE is defined as any unfavorable and unintended change in the structure, function, or chemistry of the body temporally emerging, or any worsening (i.e., any clinically significant adverse change in frequency and/or intensity) of a pre-existing condition during the treatment of BL-B…	2022-08-09	Actual							2025-06-01	Anticipated	2025-12-01	Anticipated
431577	BAT-8010-001-CR CTR20222032 NCT05848466 TrialTroveID-431577	A Phase I, Open-label Study to Evaluate the Safety, Tolerability, Pharmacokinetics and Preliminary Efficacy of BAT8010 for Injection in Patients With Advanced or Metastatic Solid Tumors	I	Completed	Oncology	Oncology: Bile Duct (Cholangiocarcinoma); Oncology: Bladder; Oncology: Breast; Oncology: Colorectal; Oncology: Gastric; Oncology: Lung, Non-Small Cell; Oncology: Unspecified Solid Tumor	HER2 low; HER2 positive; Second line; Stage III; Stage IV	Bile Duct Neoplasms; Breast Neoplasms; Carcinoma, Non-Small-Cell Lung; Cholangiocarcinoma; Colorectal Neoplasms; Neoplasms; Stomach Neoplasms; Urethral Neoplasms; Urinary Bladder Neoplasms	Trialtrove	Bio-Thera Solutions	Sponsor	Industry, all other pharma	China		Guangzhou	510005	BAT-8010	DNA topoisomerase I inhibitor	DNA topoisomerase I; erb-b2 receptor tyrosine kinase 2	Anticancer, other	Biological > Protein > Antibody > Antibody-drug conjugate; Biological > Protein > Antibody > Humanized monoclonal antibody; Small molecule > Synthetic small molecule						ERBB2	Diagnostic; Predictive; Predisposing; Prognostic	To evaluate BAT8010 injection in patients with locally advanced or metastatic solid tumors. To evaluate the safety and tolerability, pharmacokinetics, efficacy of BAT8010 in patients with locally advanced or metastatic solid tumors. To determine the maximum tolerated dose (MTD), recommended Phase 2 dose (RP2D), and to evaluate the pharmacokinetics and preliminary efficacy in patients with advance…	Adverse Events Bilirubin Dose-limiting toxicities Maximum tolerated dose Neutropenia Safety and Tolerability Vital signs	Safety/Toxicity > Adverse Drug Reactions Efficacy > Laboratory Measurements (Efficacy) Safety/Toxicity > Safety/Tolerability Safety/Toxicity > Safety/Tolerability Safety/Toxicity > Adverse Drug Reactions Safety/Toxicity > Safety/Tolerability Safety/Toxicity > Serious Adverse Events	Primary endpoints; Index: Tolerability and safety endpoints: dose-limiting toxicity (DLT), vital signs and physical examination, adverse events (AE), clinical laboratory tests, ECOG. Evaluation time: All AEs (whether or not related to the investigational drug or the trial procedure) were collected from the subject's first use of the investigational drug to within 28 days after the last dose of th…	Clinical benefit rate Cmax Complete response Duration of overall response Immunogenicity (other timeframe) Immunogenicity Overall response rate - duration Overall response rate Overall survival Partial response Progression-free survival Progressive disease rate Response evaluation criteria in solid tumors Stable Disease	Efficacy > Clinical Response/Remission Pharmacokinetics/Pharmacodynamics > PK/PD Efficacy > Clinical Response/Remission Efficacy > Clinical Response/Duration Efficacy > Immunological Response Safety/Toxicity > Adverse Drug Reactions Efficacy > Clinical Response/Remission Efficacy > Clinical Response/Remission Efficacy > Survival Efficacy > Clinical Response/Remission Efficacy > Survival Efficacy …	Secondary endpoints; Index: Pharmacokinetic indicators: the drug serum concentrations of BAT8010, anti-HER-2 total antibody and Exatecan at the time points specified in the observation plan; the pharmacokinetic evaluation parameters include the pharmacokinetic parameters under single and multiple administration; Evaluation time: From before the subject's first dose to 28 days after the last dose.…	2023-02-06	Actual							2025-06-05	Actual	2025-07-01	Anticipated
430955	NCT05350917 RCVDTYPEC024 TrialTroveID-430955	A Single-arm, Prospective, Open-label Clinical Study of Tislelizumab Combined With DisitamabVedotin and Pyrotinib Maleate in HER2-positive or Mutated Advanced Colorectal Cancer Who Failed Standard Therapy	II	Planned	Oncology	Oncology: Colorectal	HER2 positive; Second line; Stage III; Stage IV	Colorectal Neoplasms	Trialtrove	(Other Hospital/Academic/Medical Center) BeiGene Jiangsu Hengrui Pharmaceuticals Co. RemeGen	Sponsor Collaborator Collaborator Collaborator	Academic Industry, all other pharma Industry, all other pharma Industry, all other pharma	China China China		Beijing Lianyungang Yantai	102206 222047 264006	tislelizumab	PD-1 antagonist; Immuno-oncology therapy; Immune checkpoint inhibitor	programmed cell death 1	Anticancer, immunological	Biological > Protein > Antibody > Humanized monoclonal antibody	pyrotinib dimaleate disitamab vedotin	ErbB-2 antagonist; EGFR kinase inhibitor; ErbB-2 tyrosine kinase inhibitor Tubulin inhibitor	epidermal growth factor receptor; erb-b2 receptor tyrosine kinase 2; erb-b2 receptor tyrosine kinase 4 erb-b2 receptor tyrosine kinase 2	Anticancer, other Anticancer, other	Small molecule; Small molecule > Synthetic small molecule Biological > Protein > Antibody > Antibody-drug conjugate; Biological > Protein > Antibody > Monoclonal antibody, other; Small molecule > Synthetic small molecule	ERBB2	Diagnostic; Predictive; Predisposing; Prognostic	To explore the efficacy and safety of tislelizumab (PD1 inhibitor) combined with DisitamabVedotin (ADC) and pyrotinib maleate (TKI) in the treatment of HER2-positive or mutated advanced colorectal cancer who have failed standard therapy	Complete response Overall response rate Partial response	Efficacy > Clinical Response/Remission Efficacy > Clinical Response/Remission Efficacy > Clinical Response/Remission	Primary Outcome Measures : Objective Response Rate (ORR) [ Time Frame: Up to 24 months ] It is defined as the number of subjects with the best response effect as complete remission (CR) or partial remission (PR) during the period from the start of the subjects receiving the treatment regimen of this study to the progression of the subjects' disease in the total number of subjects in the analysis …	Adverse Events Clinical benefit rate Complete response Overall survival Partial response Progression-free survival Progressive disease rate Recurrence Response evaluation criteria in solid tumors Safety and Tolerability Serious Adverse Event	Safety/Toxicity > Adverse Drug Reactions Efficacy > Clinical Response/Remission Efficacy > Clinical Response/Remission Efficacy > Survival Efficacy > Clinical Response/Remission Efficacy > Survival Efficacy > Clinical Response/Progression Efficacy > Clinical Response/Remission Efficacy > Clinical Response/Remission Safety/Toxicity > Safety/Tolerability Safety/Toxicity > Serious Adverse Events	Secondary Outcome Measures : Disease Control Rate (DCR) [ Time Frame: Up to 24 months ] Defined as the number of subjects whose tumors shrank or remained stable for a certain period of time from receiving the treatment regimen of this study to the progression of the subject's disease, including complete remission (CR) and partial remission (PR) in the analysis data set percentage of the total pop…	2022-06-20	Anticipated							2025-06-20	Anticipated	2026-06-20	Anticipated
430057	ChiCTR2200062770 HERPANDA NCT05333809 TrialTroveID-430057	Explore the Efficacy and Safety of Pembrolizumab and Disitamab Vedotin in HER2 Expressing Metastatic Colorectal Cancer Failed at Least Two Lines of Systemic Treatment	II	Planned	Oncology	Oncology: Colorectal	HER2 positive; PD-1 Naive; PD-L1 Naive; Stage III; Stage IV; Third line	Colorectal Neoplasms	Trialtrove	(Other Hospital/Academic/Medical Center) Merck & Co./MSD/MSD China Rongchang Pharmaceuticals	Sponsor Collaborator Collaborator	Academic Industry, Top 20 Pharma Industry, all other pharma	United States China	NJ	Rahway Yantai	07065 264006	pembrolizumab	PD-1 antagonist; Immuno-oncology therapy; Immune checkpoint inhibitor	programmed cell death 1	Anticancer, immunological	Biological > Protein > Antibody > Humanized monoclonal antibody	disitamab vedotin	Tubulin inhibitor	erb-b2 receptor tyrosine kinase 2	Anticancer, other	Biological > Protein > Antibody > Antibody-drug conjugate; Biological > Protein > Antibody > Monoclonal antibody, other; Small molecule > Synthetic small molecule	BRAF; ERBB2; insulin; KRAS; NRAS	Companion Diagnosis; Diagnostic; Predictive; Predisposing; Prognostic	To evaluate the efficacy and safety of pembrolizumab in combination with disitamab vedotin in subject with HER2-expressing metastatic Colorectal Cancer (mCRC)	Overall response rate Partial response	Efficacy > Clinical Response/Remission Efficacy > Clinical Response/Remission	Primary Objective: To explore the Objective Response Rate（ORR）in subjects with HER2-expressing metastatic colorectal adenocarcinoma who receive pembrolizumab plus disitamab vedotin. Primary Outcome Measures : Objective response rate (ORR) [ Time Frame: 24 months after the last subject participating in ] proportion of patients with complete and partial remission in the best efficacy Primary Outcom…	Clinical benefit rate Complete response Overall survival Partial response Progression-free survival Safety and Tolerability Stable Disease	Efficacy > Clinical Response/Remission Efficacy > Clinical Response/Remission Efficacy > Survival Efficacy > Clinical Response/Remission Efficacy > Survival Safety/Toxicity > Safety/Tolerability Efficacy > Clinical Response/Remission	Secondary Objective: To explore the disease control rate (DCR), progression free survival (PFS), overall survival (OS), safety and tolerance of pembrolizumab plus disitamab vedotin in subjects with HER2-expressing metastatic colorectal adenocarcinoma who receive pembrolizumab plus disitamab vedotins. Secondary Outcome Measures : Disease control rate (DCR) [ Time Frame: 24 months after the last su…	2022-07-01	Anticipated							2027-07-31	Anticipated	2025-07-01	Anticipated
429320	TrialTroveID-429320	A Clinical Study of ATRC-301 in Cancer	I	Terminated	Oncology	Oncology: Cervical; Oncology: Colorectal; Oncology: Esophageal; Oncology: Fallopian Tube; Oncology: Gastric; Oncology: Liver; Oncology: Ovarian; Oncology: Pancreas; Oncology: Unspecified Solid Tumor; Oncology: Vaginal; Oncology: Vulvar	(N/A); Line of therapy N/A	Carcinoma, Hepatocellular; Colorectal Neoplasms; Esophageal Cancer; Esophageal Neoplasms; Fallopian Tube Neoplasms; Liver Cancer; Liver Neoplasms; Neoplasms, Unknown Primary; Ovarian Cancer; Ovarian Neoplasms; Pancreatic Cancer; Pancreatic Neoplasms; Stomach Carcinoma; Stomach Neoplasms; Uterine Cervical Neoplasms; Vaginal Neoplasms; Vulvar Neoplasms	Trialtrove	Atreca Zymeworks	Sponsor Sponsor	Industry, all other pharma Industry, all other pharma	United States Canada	CA BC	Redwood City Vancouver	94063 V6H3V9	ATRC-301	EphA receptor kinase inhibitor	EPH receptor A2	Anticancer, other	Biological > Protein > Antibody > Antibody-drug conjugate; Small molecule > Synthetic small molecule								To ATRC-301 in cancer							2024-06-01	Anticipated
425532	CTR20220187 FS-1502-II101 TrialTroveID-425532	A multicenter, open-label Phase II study: evaluating the antitumor activity, safety and pharmacokinetics of FS-1502 in patients with RAS/BRAF wild-type HER2-positive advanced colorectal cancer	II	Terminated	Oncology	Oncology: Colorectal	HER2 positive; Second line; Stage III; Stage IV; Third line	Colorectal Neoplasms	Trialtrove	LegoChem Biosciences Shanghai Fosun Pharmaceutical (Group) Co.	Sponsor Sponsor	Industry, all other pharma Industry, all other pharma	South Korea China		Daejeon Shanghai	34302 200233	LCB-14	Tubulin polymerization inhibitor; Immuno-oncology therapy	erb-b2 receptor tyrosine kinase 2	Anticancer, immunological	Biological > Protein > Antibody > Antibody-drug conjugate; Small molecule > Semisynthetic small molecule						albumin; BRAF; ERBB2; GPT	Diagnostic; Predictive; Predisposing; Prognostic	To evaluate LCB14 in patients with colorectal cancer. To evaluate the efficacy of continuous intravenous infusion of FS-1502 as a single agent in patients with RAS/BRAF wild-type HER2-positive advanced colorectal cancer	Overall response rate	Efficacy > Clinical Response/Remission	Primary endpoint: Objective response rate (ORR) as assessed by IRC	Adverse Events Cardiac Telemetry Clinical benefit rate Duration of overall response Immunogenicity (other timeframe) Immunogenicity Overall response rate - duration Overall response rate Overall survival Progression-free survival Safety and Tolerability Serious Adverse Event Vital signs	Safety/Toxicity > Adverse Drug Reactions Safety/Toxicity > Cardiac Measures/Events Efficacy > Clinical Response/Remission Efficacy > Clinical Response/Duration Efficacy > Immunological Response Safety/Toxicity > Adverse Drug Reactions Efficacy > Clinical Response/Remission Efficacy > Clinical Response/Remission Efficacy > Survival Efficacy > Survival Safety/Toxicity > Safety/Tolerability Safety/T…	Secondary endpoints: Other efficacy endpoints: Investigator-assessed ORR; IRC-assessed progression-free survival (PFS); Investigator-assessed PFS; overall survival (OS); duration of response (DOR); disease control rate (DCR); clinical Profitability rate (CBR); The number and severity of adverse events and serious adverse events; death; abnormal safety examinations (such as laboratory tests, vital…	2022-06-07	Actual							2023-08-31	Actual
424889	BL-B01D1-103 CTR20220085 NCT05262491 TrialTroveID-424889	A Phase I Clinical Study to Evaluate the Safety, Tolerability, Pharmacokinetic Characteristics and Preliminary Efficacy of BL-B01D1 in Patients With Locally Advanced or Metastatic Gastrointestinal Tumor and Other Solid Tumor	I	Open	Oncology	Oncology: Anal; Oncology: Bile Duct (Cholangiocarcinoma); Oncology: Colorectal; Oncology: Esophageal; Oncology: Fallopian Tube; Oncology: Gallbladder; Oncology: Gastric; Oncology: Liver; Oncology: Pancreas; Oncology: Unspecified Solid Tumor	Fourth line or greater; PD-1 Refractory; PD-L1 Refractory; Second line; Squamous Cell; Stage III; Stage IV; Third line	Anus Neoplasms; Bile Duct Neoplasms; Carcinoma, Hepatocellular; Cholangiocarcinoma; Colorectal Neoplasms; Esophageal Cancer; Esophageal Neoplasms; Fallopian Tube Neoplasms; Gallbladder Neoplasms; Liver Cancer; Liver Neoplasms; Neoplasms, Unknown Primary; Pancreatic Cancer; Pancreatic Neoplasms; Stomach Carcinoma; Stomach Neoplasms	Trialtrove	Sichuan Biokin Pharmaceutical Co./Sichuan Baili Pharmaceutical Co. Sichuan Biokin Pharmaceutical Co./SystImmune	Sponsor Collaborator	Industry, all other pharma Industry, all other pharma	China China		Chengdu Chengdu	610041 610041	izalontamab brengitecan	EGFR antagonist; ErbB-3 antagonist; DNA topoisomerase I inhibitor; Immuno-oncology therapy	epidermal growth factor receptor; erb-b2 receptor tyrosine kinase 3	Anticancer, immunological	Biological > Protein > Antibody > Antibody-drug conjugate; Biological > Protein > Antibody > Bispecific antibody						TACSTD2	Diagnostic; Predictive; Prognostic	To evaluate BL-B01D1 for injection in patients with locally advanced or metastatic gastrointestinal tumors and other solid tumors. To assess the safety,efficacy, pharmacokinetic characteristics, immunogenicity and tolerability of BL-B01D1 in patients with locally advanced or metastatic gastrointestinal tumor and other solid tumor will be investigated to determine the dose-limiting toxicity (DLT),…	Dose-limiting toxicities Maximum tolerated dose Progressive disease rate Safety and Tolerability	Safety/Toxicity > Safety/Tolerability Safety/Toxicity > Safety/Tolerability Efficacy > Clinical Response/Progression Safety/Toxicity > Safety/Tolerability	Primary Objectives: Dose escalation phase (Ia): To observe the safety and tolerability of BL-B01D1 in patients with locally advanced or metastatic gastrointestinal tumors and other solid tumors, so as to determine the maximum tolerated dose of BL-B01D1 (MTD) and dose-limiting toxicity (DLT). Dose Expansion phase (Ib): To further observe the safety and tolerability of BL-B01D1 at the recommended d…	Adverse Events Area under the curve score Clinical benefit rate Cmax Duration of overall response Elimination half-life Immunogenicity (other timeframe) Immunogenicity Neutralizing antibody response Overall response rate - duration Overall response rate Overall survival Progression-free survival Progressive disease rate Response evaluation criteria in solid tumors Safety and Tolerability Stable D…	Safety/Toxicity > Adverse Drug Reactions Pharmacokinetics/Pharmacodynamics > PK/PD Efficacy > Clinical Response/Remission Pharmacokinetics/Pharmacodynamics > PK/PD Efficacy > Clinical Response/Duration Pharmacokinetics/Pharmacodynamics > PK/PD Efficacy > Immunological Response Safety/Toxicity > Adverse Drug Reactions Efficacy > Immunological Response Efficacy > Clinical Response/Remission Efficac…	Secondary objectives: Dose escalation phase (Ia): To evaluate the pharmacokinetics of BL-B01D1 in patients with locally advanced or metastatic gastrointestinal tumors and other solid tumors. To evaluate immunogenicity in BL-B01D1 in patients with locally advanced or metastatic gastrointestinal tumors and other solid tumors. Dose Expansion phase (Ib): To evaluate the preliminary efficacy of BL-B01…	2022-02-14	Actual							2025-06-01	Anticipated	2025-12-01	Anticipated
423134	ChiCTR2200055827 TrialTroveID-423134	Prospective, Open, Single-arm Phase II Clinical Study of vedicitumumab for Injection in Patients with HER2-expressed Locally Advanced Or Metastatic Malignant Solid Tumors	II	Planned	Oncology	Oncology: Anal; Oncology: CNS, Glioblastoma; Oncology: Colorectal; Oncology: Endometrial; Oncology: Esophageal; Oncology: Head/Neck; Oncology: Liver; Oncology: Lung, Non-Small Cell; Oncology: Lung, Small Cell; Oncology: Melanoma; Oncology: Mesothelioma; Oncology: Neuroendocrine; Oncology: Ovarian; Oncology: Pancreas; Oncology: Penile; Oncology: Prostate; Oncology: Soft Tissue Sarcoma; Oncology: T…	(N/A); Advanced; HER2 positive; Locally advanced; Metastatic; Pulmonary; Second line; Stage III; Stage IV	Anus Neoplasms; Carcinoma, Non-Small-Cell Lung; Colorectal Neoplasms; Endometrial Neoplasms; Esophageal Neoplasms; Fibrosarcoma; Glioblastoma; Head and Neck Neoplasms; Leiomyosarcoma; Liposarcoma; Liver Neoplasms; Melanoma; Mesothelioma; Neoplasms, Unknown Primary; Neuroendocrine Tumors; Ovarian Neoplasms; Pancreatic Neoplasms; Penile Neoplasms; Prostatic Neoplasms; Rhabdomyosarcoma; Sarcoma; Sma…	Trialtrove	(Other Hospital/Academic/Medical Center) RemeGen	Sponsor Sponsor	Academic Industry, all other pharma	China		Yantai	264006	disitamab vedotin	Tubulin inhibitor	erb-b2 receptor tyrosine kinase 2	Anticancer, other	Biological > Protein > Antibody > Antibody-drug conjugate; Biological > Protein > Antibody > Monoclonal antibody, other; Small molecule > Synthetic small molecule						ERBB2; insulin	Diagnostic; Predictive; Predisposing; Prognostic	To observe and evaluate the effectiveness of RC48-ADC monotherapy in patients with HER2-expressive locally advanced or metastatic malignant solid tumors after at least first-line therapy failure	Overall response rate	Efficacy > Clinical Response/Remission	Primary indicator Objective response rate	Clinical benefit rate Overall response rate - duration Overall survival Progression-free survival Safety and Tolerability	Efficacy > Clinical Response/Remission Efficacy > Clinical Response/Remission Efficacy > Survival Efficacy > Survival Safety/Toxicity > Safety/Tolerability	Secondary objectives: (1) to further evaluate the efficacy of RC48-ADC monotherapy in patients with locally advanced or metastatic malignant solid tumors expressed in HER2 expression after at least first-line therapy failure by evaluating duration of remission (DOR), progression-free survival (PFS), overall survival (OS), and disease control rate (DCR); (2) To observe the tolerability and safety …	2022-06-01	Anticipated	12	Anticipated	2023-06-01	Anticipated	12.03	Anticipated	2024-06-01	Anticipated
420741	CTR20212950 KL166-I-07 TrialTroveID-420741	A Phase Ib Clinical Study Of A166 For iInjection In The Treatment Of Patients With HER2-Positive Colorectal Cancer	I	Completed	Oncology	Oncology: Colorectal	Fourth line or greater; HER2 positive; Stage III; Stage IV; Third line	Colorectal Neoplasms	Trialtrove	Sichuan Kelun Pharmaceutical Co./Sichuan Kelun Botai Biopharmaceutical Co.	Sponsor	Industry, all other pharma	China		Chengdu	610071	trastuzumab botidotin	Tubulin inhibitor	erb-b2 receptor tyrosine kinase 2	Anticancer, immunological	Biological > Protein > Antibody > Antibody-drug conjugate; Small molecule > Synthetic small molecule						BRAF; ERBB2; GPT	Diagnostic; Predictive; Predisposing; Prognostic	To evaluate the safety and tolerability of A166 for injection in the treatment of patients with HER2-positive unresectable locally advanced, recurrent or metastatic colorectal cancer, and to determine the phase II recommended dose (RP2D); To evaluate the treatment of A166 for injection The objective response rate (ORR) of patients with HER2-positive unresectable locally advanced, recurrent or met…	Adverse Events Cardiac Telemetry Overall response rate Response evaluation criteria in solid tumors Safety and Tolerability Vital signs	Safety/Toxicity > Adverse Drug Reactions Safety/Toxicity > Cardiac Measures/Events Efficacy > Clinical Response/Remission Efficacy > Clinical Response/Remission Safety/Toxicity > Safety/Tolerability Safety/Toxicity > Serious Adverse Events	Primary endpoint and evaluation time Index Objective response rate (ORR) as assessed by the investigator using RECIST 1.1 Evaluation time First medication to last visit End point selection Effectiveness Metrics Index Safety observation indicators include: adverse events, vital signs, physical examination, eye examination, laboratory examination, electrocardiogram examination, ECHO/MUGA examinatio…	Clinical benefit rate Duration of overall response Immunogenicity (other timeframe) Immunogenicity Overall response rate - duration Overall survival Progression-free survival Response evaluation criteria in solid tumors Safety and Tolerability	Efficacy > Clinical Response/Remission Efficacy > Clinical Response/Duration Efficacy > Immunological Response Safety/Toxicity > Adverse Drug Reactions Efficacy > Clinical Response/Remission Efficacy > Survival Efficacy > Survival Efficacy > Clinical Response/Remission Safety/Toxicity > Safety/Tolerability	Secondary objectives: To evaluate the initial efficacy of A166 for injection in the treatment of patients with HER2-positive unresectable locally advanced, recurrent or metastatic colorectal cancer [Efficacy indicators: duration of remission (DOR), disease control rate (DCR), no progression Survival (PFS), overall survival (OS)]; To evaluate the pharmacokinetic (PK) characteristics of A166 and Du…	2022-01-06	Actual							2024-04-15	Anticipated
420372	ACE-Pan tumor-03 CTR20211816 TrialTroveID-420372	A Single-Arm, Open, Basket, Phase Ib/II Clinical Study To Evaluate The Efficacy And Safety Of Recombinant Humanized Anti-HER2 Monoclonal Antibody-AS269 Conjugate (ARX788) In Patients With HER2-Positive Advanced Solid Tumors	I/II	Completed	Oncology	Oncology: Bile Duct (Cholangiocarcinoma); Oncology: Bladder; Oncology: Colorectal; Oncology: Endometrial; Oncology: Gallbladder; Oncology: Head/Neck; Oncology: Lung, Non-Small Cell; Oncology: Renal; Oncology: Unspecified Solid Tumor	ALK; Distal; EGFR; HER2 positive; Hilar; Intrahepatic; Second line; Stage III; Stage IV; Third line	Bile Duct Neoplasms; Carcinoma, Endometrioid; Carcinoma, Non-Small-Cell Lung; Carcinoma, Renal Cell; Cholangiocarcinoma; Colorectal Neoplasms; Endometrial Neoplasms; Gallbladder Neoplasms; Head and Neck Neoplasms; Kidney Neoplasms; Neoplasms, Unknown Primary; Renal Cancer; Urethral Neoplasms; Urinary Bladder Neoplasms; Wilms Tumor	Trialtrove	Zhejiang Medicine Co.	Sponsor	Industry, all other pharma	China		Shaoxing	312366	anvatabart opadotin	ErbB-2 antagonist; Tubulin inhibitor	erb-b2 receptor tyrosine kinase 2	Anticancer, other	Biological > Protein > Antibody > Antibody-drug conjugate; Biological > Protein > Antibody > Monoclonal antibody, other; Small molecule > Synthetic small molecule						ALK; EGFR; ERBB2; ROS1; TNF	Companion Diagnosis; Diagnostic; Predictive; Predisposing; Prognostic	To evaluate the effectiveness of ARX788 in the treatment of patients with HER2-positive advanced solid tumors based on the objective response rate (ORR) assessed by the Independent Endpoint Review Committee (IRC).	Complete response Overall response rate Partial response	Efficacy > Clinical Response/Remission Efficacy > Clinical Response/Remission Efficacy > Clinical Response/Remission	Primary Outcomes: ORR evaluated by IRC, including complete remission (CR) and partial remission (PR), is defined as the proportion of patients in complete remission or partial remission. Enrollment until disease progression Effectiveness index	Clinical benefit rate Immunogenicity (other timeframe) Immunogenicity Overall response rate - duration Overall response rate Overall survival Progression-free survival Progressive disease rate Safety and Tolerability Stable Disease	Efficacy > Clinical Response/Remission Efficacy > Immunological Response Safety/Toxicity > Adverse Drug Reactions Efficacy > Clinical Response/Remission Efficacy > Clinical Response/Remission Efficacy > Survival Efficacy > Survival Efficacy > Clinical Response/Progression Safety/Toxicity > Safety/Tolerability Efficacy > Clinical Response/Remission	Secondary objectives: 1) Based on the investigator-assessed ORR, IRC, and investigator-assessed disease control rate (DCR), IRC and investigator-assessed duration of remission (DOR), progression-free survival (PFS), overall survival (OS) and others to further evaluate the effectiveness of ARX788 in the treatment of patients with HER2-positive advanced solid tumors 2) To evaluate the safety and to…	2021-10-14	Actual							2023-08-07	Actual
420340	CTR20221054 DB-1303-O-1001 NCI-2022-04237 NCT05150691 S22-00655 TrialTroveID-420340	A Phase I/II a, Multicenter, Open-Label, First in Human Study to Assess the Safety, Tolerability, Pharmacokinetics, and Preliminary Antitumor Activity of DB-1303/BNT323 in Patients with Advanced/Metastatic Solid Tumors	I/II	Open	Oncology	Oncology: Breast; Oncology: Colorectal; Oncology: Endometrial; Oncology: Esophageal; Oncology: Gastric; Oncology: Lung, Non-Small Cell; Oncology: Metastatic Cancer; Oncology: Ovarian; Oncology: Unspecified Solid Tumor; Oncology: Vaginal	CNS mets; HER2 low; HER2 negative; HER2 positive; Liver mets; Other mets; PD-1 Refractory; PD-L1 Refractory; Second line; Stage II; Stage III; Stage IV; Third line	Brain Neoplasms; Breast Neoplasms; Carcinoma, Non-Small-Cell Lung; Central Nervous System Neoplasms; Colorectal Neoplasms; Endometrial Neoplasms; Esophageal Neoplasms; Liver Neoplasms; Neoplasm Metastasis; Neoplasms; Neoplasms, Unknown Primary; Ovarian Neoplasms; Stomach Neoplasms; Vaginal Neoplasms	Trialtrove	Duality Biologics BioNTech	Sponsor Collaborator	Industry, all other pharma Industry, all other pharma	China Germany		Mainz	201204 D-55131	trastuzumab pamirtecan	DNA topoisomerase I inhibitor	DNA topoisomerase I; erb-b2 receptor tyrosine kinase 2	Anticancer, other	Biological > Protein > Antibody > Antibody-drug conjugate; Small molecule > Synthetic small molecule	itraconazole pertuzumab ritonavir	Cell wall synthesis inhibitor; Sterol demethylase inhibitor ErbB-2 antagonist; ErbB-2 tyrosine kinase inhibitor Cytochrome P450 inhibitor; HIV protease inhibitor	sterol demethylase, Aspergillus fumigatus; sterol demethylase, Blastomyces dermatitidis; sterol demethylase, Candida albicans; sterol demethylase, Histoplasma capsulatum epidermal growth factor receptor; erb-b2 receptor tyrosine kinase 2 cytochrome P450 family 3 subfamily A member 4; gag-pol, HIV-1	Antifungal Anticancer, immunological Alimentary/Metabolic, other; Antiviral, anti-HIV	Small molecule; Small molecule > Synthetic small molecule Biological > Protein > Antibody > Humanized monoclonal antibody; Biological > Protein > Antibody > Monoclonal antibody, other Biological > Peptide; Small molecule > Synthetic small molecule	ERBB2	Diagnostic; Predictive; Predisposing; Prognostic	To evaluate the safety and tolerability of DB-1303 in subjects with advanced solid tumors that express HER2 To identify the MTD/RP2D To confirm the safety, tolerability and explore efficacy in selected malignant solid tumors at the MTD/the RP2D To evaluate the safety, tolerability, pharmacokinetics, and preliminary antitumor activity of DB-1303 in patients with advanced/metastatic malignant solid…	Adverse Events Area under the curve score Cmax Common Terminology Criteria for Adverse Events Dose-limiting toxicities Ejection fraction (safety) Maximum tolerated dose Overall response rate Response evaluation criteria in solid tumors Safety and Tolerability Serious Adverse Event Treatment Emergent Adverse Events Vital signs	Safety/Toxicity > Adverse Drug Reactions Pharmacokinetics/Pharmacodynamics > PK/PD Pharmacokinetics/Pharmacodynamics > PK/PD Safety/Toxicity > Adverse Drug Reactions Safety/Toxicity > Safety/Tolerability Safety/Toxicity > Cardiac Measures/Events Safety/Toxicity > Safety/Tolerability Efficacy > Clinical Response/Remission Efficacy > Clinical Response/Remission Safety/Toxicity > Safety/Tolerability…	Primary Outcome Measures : Phase 1: Percentage of Participants with Dose-Limiting Toxicities (DLTs) as assessed by CTCAE v5.0. Percentage of participants in Part 1 with DLTs [Time Frame: up to 21 days after C1D1] Phase 1: Percentage of participants with AEs in Part 1 graded according to NCI CTCAE v5.0 Percentage of Participants with Treatment Emergent Adverse Events (TEAEs) or Treatment Emergent …	Adverse Events Area under the curve score Clinical benefit rate Cmax Duration of overall response Ejection fraction (safety) Elimination half-life Overall response rate Overall survival Progression-free survival Response evaluation criteria in solid tumors Response rate Safety and Tolerability Serious Adverse Event Time to response Tmax Treatment Emergent Adverse Events Vital signs	Safety/Toxicity > Adverse Drug Reactions Pharmacokinetics/Pharmacodynamics > PK/PD Efficacy > Clinical Response/Remission Pharmacokinetics/Pharmacodynamics > PK/PD Efficacy > Clinical Response/Duration Safety/Toxicity > Cardiac Measures/Events Pharmacokinetics/Pharmacodynamics > PK/PD Efficacy > Clinical Response/Remission Efficacy > Survival Efficacy > Survival Efficacy > Clinical Response/Remis…	Phase 1 & Phase 2: Pharmacokinetic-AUC Area under the concentration-time curve from time 0 to infinity of DB-1303 [Time Frame: Up to safety follow up visit, approx. 35 days post-treatment] Phase 1 & Phase 2: Pharmacokinetic-Cmax Maximum observed plasma concentration (Cmax) of DB-1303 [Time Frame: Up to safety follow up visit, approx. 35 days post-treatment] Phase 1 & Phase 2: Pharmacokinetic-Tmax…	2022-01-31	Actual							2026-04-01	Anticipated	2027-10-01	Anticipated
419195	CTR20212848 NCT05423977 TrialTroveID-419195 ZV0203-001CN	An Open-label, Multicenter, Phase I Dose-escalation Study to Assess the Safety, Pharmacokinetic (PK), Immunogenicity and Preliminary Anti-tumor Activity of ZV0203 in Patients with HER2-Positive Advanced Solid Tumors	I/II	Open	Oncology	Oncology: Breast; Oncology: Colorectal; Oncology: Esophageal; Oncology: Gastric; Oncology: Lung, Non-Small Cell; Oncology: Prostate; Oncology: Unspecified Solid Tumor	First line; Fourth line or greater; HER2 positive; Line of therapy N/A; Second line; Stage III; Stage IV	Breast Neoplasms; Carcinoma, Non-Small-Cell Lung; Colorectal Neoplasms; Esophageal Neoplasms; Neoplasms, Unknown Primary; Prostatic Neoplasms; Stomach Neoplasms	Trialtrove	Hangzhou Adcoris Biopharma Co. Zhejiang Hisun Pharmaceutical Co. Zhejiang Hisun Pharmaceutical Co./Hisun Pharmaceutical (Hangzhou) Co. Zova Biotherapeutics	Sponsor Collaborator Collaborator Collaborator	Industry, all other pharma Industry, all other pharma Industry, all other pharma Industry, all other pharma	China China China China		Hangzhou Taizhou Taizhou Fuyang	318000 318000 311400	ADC-2122	Protein kinase C stimulant; Tubulin inhibitor	epidermal growth factor receptor	Anticancer, immunological	Biological > Protein > Antibody > Antibody-drug conjugate; Small molecule > Synthetic small molecule						ERBB2	Diagnostic; Predictive; Predisposing; Prognostic	To evaluate the safety and tolerability of ZV0203 in subjects with advanced solid tumors expressing HER2 phase 1 dose-escalation - To assess the dose-limiting toxicity, safety, Pharmacokinetic (PK), immunogenicity and preliminary anti-tumor activity of ZV0203 in patients with HER2-Positive advanced solid tumors . Phase 2a study further characterized the safety and preliminary tumor response at do…	Adverse Events Cardiac Telemetry Dose-limiting toxicities Maximum tolerated dose Safety and Tolerability Serious Adverse Event Vital signs	Safety/Toxicity > Adverse Drug Reactions Safety/Toxicity > Cardiac Measures/Events Safety/Toxicity > Safety/Tolerability Safety/Toxicity > Safety/Tolerability Safety/Toxicity > Safety/Tolerability Safety/Toxicity > Serious Adverse Events Safety/Toxicity > Serious Adverse Events	Primary Objectives To assess the safety and tolerability of ZV0203 in subjects with HER2-expressing advanced solid tumors To determine the maximum tolerated dose (MTD) or Phase 2 recommended dose (RP2D) of ZV0203 Primary endpoint and evaluation time Index The occurrence of AE, serious adverse events, DLT and laboratory parameters, vital signs, electrocardiogram (ECG) results, and echocardiogram (…	Area under the curve score Clinical benefit rate Cmax Duration of overall response Immunogenicity (other timeframe) Immunogenicity Objective remission rate Overall response rate - duration Overall response rate Plasma concentration Progression-free survival Safety and Tolerability Tmax	Pharmacokinetics/Pharmacodynamics > PK/PD Efficacy > Clinical Response/Remission Pharmacokinetics/Pharmacodynamics > PK/PD Efficacy > Clinical Response/Duration Efficacy > Immunological Response Safety/Toxicity > Adverse Drug Reactions Efficacy > Clinical Response/Remission Efficacy > Clinical Response/Remission Efficacy > Clinical Response/Remission Pharmacokinetics/Pharmacodynamics > PK/PD Effi…	Secondary objectives: Evaluate the pharmacokinetic (PK) profiles of ZV0203, total antibodies and Duo-5 Evaluate the preliminary antitumor activity of ZV0203 Determine the immunogenicity of ZV0203 Exploratory Objectives: To investigate tumor HER2 status and clinical response to ZV0203 The relationship between. Secondary endpoints and evaluation time Index The PK assessment endpoint includes the se…	2021-12-17	Actual							2023-05-05	Anticipated	2024-07-07	Anticipated
419023	2022-0486 EUCT number: 2022-500508-23-00 EudraCT Number: 2022-500508-23-00 jRCT2031220313 MS202329_0001 NCT05464030 PROCEADE-CRC-01 TrialTroveID-419023	A Phase I, Multicenter, Open-Label First in Human Study of Anti-CEACAM5 Antibody Drug Conjugate M9140 in Participants With Advanced Solid Tumors	I	Open	Oncology	Oncology: Colorectal; Oncology: Esophageal; Oncology: Gastric	BRAF; Fourth line or greater; KRAS; Line of therapy N/A; MSI-H/dMMR; NRAS; PD-1 Refractory; PD-L1 Refractory; Second line; Stage III; Stage IV; Third line	Colorectal Neoplasms; Esophageal Neoplasms; Neoplasms, Unknown Primary; Stomach Neoplasms	Trialtrove	Merck KGaA/EMD Serono {EMD Pharmaceuticals}	Sponsor	Industry, all other pharma	Germany		Darmstadt	64293	precemtabart tocentecan	DNA topoisomerase I inhibitor; DNA topoisomerase inhibitor; Carcinoembryonic antigen-related cell adhesion molecule 5 inhibitor; Immuno-oncology therapy; Immune checkpoint inhibitor	carcinoembryonic antigen related cell adhesion molecule 5; DNA topoisomerase I	Anticancer, immunological	Biological > Protein > Antibody > Antibody-drug conjugate; Small molecule > Synthetic small molecule	capecitabine fluorouracil leucovorin bevacizumab	DNA synthesis inhibitor; Thymidylate synthase inhibitor; RNA synthesis inhibitor DNA synthesis inhibitor; Thymidylate synthase inhibitor; RNA synthesis inhibitor Unidentified pharmacological activity Vascular endothelial growth factor receptor 1 antagonist; Vascular endothelial growth factor receptor antagonist; Angiogenesis inhibitor	thymidylate synthetase vascular endothelial growth factor A	Anticancer, antimetabolite Anticancer, antimetabolite Radio/chemosensitizer; Antianaemic; Antidepressant Anticancer, immunological; Neurological	Small molecule; Small molecule > Synthetic small molecule Small molecule > Synthetic small molecule Small molecule > Synthetic small molecule Biological > Protein > Antibody > Humanized monoclonal antibody; Biological > Protein > Antibody > Monoclonal antibody, other	BRAF; CEACAM5; KRAS; NRAS	Companion Diagnosis; Diagnostic; Predictive; Predisposing; Prognostic	To evaluate M9140 in patients with solid tumors. To evaluate the safety, tolerability, pharmacokinetics, and preliminary clinical activity of M9140 in advanced solid tumors. To evaluate the safety, tolerability, PK, and preliminary clinical activity of M9140 in locally advanced and metastatic colorectal cancer, gastric cancer, and gastroesophageal junction cancer. To assess combinations in colore…	Adverse Events Dose-limiting toxicities Duration of overall response Overall response rate Response evaluation criteria in solid tumors	Safety/Toxicity > Adverse Drug Reactions Safety/Toxicity > Safety/Tolerability Efficacy > Clinical Response/Duration Efficacy > Clinical Response/Remission Efficacy > Clinical Response/Remission	Primary Outcome Measures Outcome Measure Measure Description Time Frame Part 1: Number of Participants with Dose Limiting Toxicities (DLTs) and Adverse Events (AEs) up to 4 months Part 1: Recommended Dose Expansion (RDE) of M9140 up to 4 months Parts 2B, 2C and 2D: Number of Participants with Dose Limiting Toxicities (DLTs) and Adverse Events (AEs) up to 8 months Part 2A: Number of Participants w…	Adverse Events Cardiac Telemetry Clinical benefit rate Duration of overall response Heart rate corrected QT interval Overall response rate Overall survival Plasma concentration Progression-free survival Response evaluation criteria in solid tumors Time to response	Safety/Toxicity > Adverse Drug Reactions Safety/Toxicity > Cardiac Measures/Events Efficacy > Clinical Response/Remission Efficacy > Clinical Response/Duration Safety/Toxicity > Cardiac Measures/Events Efficacy > Clinical Response/Remission Efficacy > Survival Pharmacokinetics/Pharmacodynamics > PK/PD Efficacy > Survival Efficacy > Clinical Response/Remission Efficacy > Disease Progression	Secondary Outcome Measures Outcome Measure Measure Description Time Frame Parts 1, 2A, 2B, 2C and 2D: Pharmacokinetic (PK) Plasma Concentrations of M9140 Part 1: Pre-dose up to 4 months; Part 2: Pre-dose up to 8 months Parts 1, 2A, 2B, 2C and 2D: Number of Participants with Anti-Drug Antibodies (ADA) Against M9140 Part 1: up to 4 months; Part 2: up to 8 months Parts 1, 2A, 2B, 2C and 2D: Levels o…	2022-08-04	Actual	3.35	Anticipated	2022-11-14	Anticipated	44.77	Anticipated	2026-08-07	Anticipated	2026-08-07	Anticipated
417064	KEYNOTE-F04 NCI-2021-14359 NCT05097599 STR-004-001 Strata PATH StrataPATH TrialTroveID-417064	StrataPATH™ (Precision Indications for Approved Therapies): A Study Evaluating the Clinical Activity and Safety of Approved Drugs Within Biomarker-Guided Patients With Solid Tumors	II	Terminated	Oncology	Oncology: Colorectal; Oncology: Lung, Non-Small Cell; Oncology: Lung, Small Cell; Oncology: Melanoma; Oncology: Neuroendocrine; Oncology: Unspecified Solid Tumor	(N/A); ALK; BRAF; BRCA; Line of therapy N/A; Pulmonary; Stage I; Stage III; Stage IV	Carcinoma, Non-Small-Cell Lung; Colorectal Neoplasms; Melanoma; Neoplasms, Unknown Primary; Neuroendocrine Tumors; Small Cell Lung Carcinoma; Unspecified	Trialtrove	Strata Oncology Gilead Sciences Merck & Co./Merck Sharp & Dohme (MSD) Pfizer	Sponsor Collaborator Collaborator Collaborator	Industry, all other pharma Industry, Top 20 Pharma Industry, Top 20 Pharma Industry, Top 20 Pharma	United States United States United States United States	MI CA NJ NY	Ann Arbor Foster City Rahway New York	48103 CA 94404 07065 NY 10001	axitinib binimetinib enfortumab vedotin talazoparib encorafenib lorlatinib trastuzumab deruxtecan	Vascular endothelial growth factor receptor 2 antagonist; Vascular endothelial growth factor receptor 3 antagonist; VEGFR-1 tyrosine kinase inhibitor Mitogen-activated protein kinase 1 inhibitor; Mitogen-activated protein kinase inhibitor; Mitogen-activated protein kinase kinase 1 inhibitor; Mitogen-activated protein kinase kinase 2 inhibitor Tubulin inhibitor; Nectin-4 antagonist; Tubulin polyme…	fms related tyrosine kinase 1; fms related tyrosine kinase 4; kinase insert domain receptor; KIT proto-oncogene, receptor tyrosine kinase; platelet derived growth factor receptor beta mitogen-activated protein kinase kinase 1; mitogen-activated protein kinase kinase 2 nectin cell adhesion molecule 4 poly(ADP-ribose) polymerase 1; poly(ADP-ribose) polymerase 2 B-Raf proto-oncogene, serine/threonin…	Anticancer, other GI inflammatory/bowel disorders; Anticancer, immunological; Antiarthritic, immunological; Neurological; COPD treatment Anticancer, immunological Anticancer, other Anticancer, other Anticancer, other Anticancer, other	Small molecule > Synthetic small molecule Small molecule; Small molecule > Synthetic small molecule Biological > Protein > Antibody > Antibody-drug conjugate; Small molecule > Synthetic small molecule Small molecule; Small molecule > Synthetic small molecule Small molecule > Synthetic small molecule Small molecule; Small molecule > Synthetic small molecule Biological > Protein > Antibody > Antibo…						ALK; BRAF	Companion Diagnosis; Diagnostic; Predictive; Predisposing; Prognostic	To explore efficacy and safety of multiple FDA-approved and commercially available cancer therapies in new, biomarker-guided patient populations.	Overall response rate Response evaluation criteria in solid tumors	Efficacy > Clinical Response/Remission Efficacy > Clinical Response/Remission	Primary Outcome Measures : Overall response rate (ORR) defined as the percentage of participants with a best overall response of CR or PR based on Response Evaluation Criteria in Solid Tumors (RECIST) 1.1, as assessed by the investigator [ Time Frame: Assessed throughout end of study, up to 5 years ] RECIST criteria will be used to assess the clinical activity of cancer treatments in participants…	Circulating Tumor Cells Complete response Duration of overall response Overall response rate Overall survival Response evaluation criteria in solid tumors Response rate Safety and Tolerability Serious Adverse Event Time to next treatment	Efficacy > Clinical Response/Remission Efficacy > Clinical Response/Remission Efficacy > Clinical Response/Duration Efficacy > Clinical Response/Remission Efficacy > Survival Efficacy > Clinical Response/Remission Efficacy > Clinical Response/Remission Safety/Toxicity > Safety/Tolerability Safety/Toxicity > Serious Adverse Events Efficacy > Disease Progression	Secondary Outcome Measures : Duration of Response (DoR) defined as the time from first documentation of disease response (CR or PR) until first documentation of progressive disease [ Time Frame: Assessed throughout end of study, up to 5 years ] DoR will be used to assess the duration of response of cancer treatments in participants with pre-specified biomarker profiles. Time to Treatment Disconti…	2022-04-29	Actual	24.75	Actual	2024-05-21	Actual	0.72	Actual	2024-06-12	Actual	2024-06-12	Actual
416692	NCT05091528 SBT6050-201 TrialTroveID-416692	An Open-label, Phase I/II, Dose-escalation and Expansion Study of SBT6050 Combined With Other HER2-directed Therapies in Subjects With Pretreated Unresectable Locally Advanced and/or Metastatic HER2-expressing or HER2-amplified Cancers	I/II	Terminated	Oncology	Oncology: Breast; Oncology: Colorectal; Oncology: Gastric; Oncology: Lung, Non-Small Cell; Oncology: Unspecified Solid Tumor	First line; HER2 positive; Stage III; Stage IV	Breast Neoplasms; Carcinoma, Non-Small-Cell Lung; Colorectal Neoplasms; Neoplasms, Unknown Primary; Stomach Carcinoma; Stomach Neoplasms	Trialtrove	Silverback Therapeutics	Sponsor	Industry, all other pharma	United States	WA	Seattle	98109	SBT-6050	Toll-like receptor 8 agonist; Immuno-oncology therapy	erb-b2 receptor tyrosine kinase 2; toll like receptor 8	Anticancer, immunological	Biological > Protein > Antibody > Antibody-drug conjugate; Small molecule > Synthetic small molecule	capecitabine tucatinib trastuzumab deruxtecan	DNA synthesis inhibitor; Thymidylate synthase inhibitor; RNA synthesis inhibitor ErbB-2 antagonist ErbB-2 tyrosine kinase inhibitor; DNA topoisomerase I inhibitor	thymidylate synthetase erb-b2 receptor tyrosine kinase 2 DNA topoisomerase I; erb-b2 receptor tyrosine kinase 2	Anticancer, antimetabolite Anticancer, other Anticancer, other	Small molecule; Small molecule > Synthetic small molecule Small molecule > Synthetic small molecule Biological > Protein > Antibody > Antibody-drug conjugate; Small molecule > Synthetic small molecule	CYP2C19; CYP2C8; CYP2C9; CYP3A4; ERBB2	Diagnostic; Predictive; Predisposing; Prognostic	To assess the safety and preliminary activity of SBT6050 in combination with trastuzumab deruxtecan (Part 1) or tucatinib plus trastuzumab +/- capecitabine (Part 2). Pharmacodynamic markers of myeloid and NK/T cell activation will be assessed in peripheral blood and on-treatment tumor biopsies. Circulating tumor DNA will be evaluated as an exploratory assessment	Common Terminology Criteria for Adverse Events Complete response Dose-limiting toxicities Overall response rate Partial response Response evaluation criteria in solid tumors Treatment Emergent Adverse Events	Safety/Toxicity > Adverse Drug Reactions Efficacy > Clinical Response/Remission Safety/Toxicity > Safety/Tolerability Efficacy > Clinical Response/Remission Efficacy > Clinical Response/Remission Efficacy > Clinical Response/Remission Safety/Toxicity > Adverse Drug Reactions	Primary Outcome Measures : Proportion of Participants With Dose Limiting Toxicities [ Time Frame: 21 days ] Severity of treatment-emergent adverse events as assessed by the NCI CTCAE Version 5.0. This outcome measure applies only to participants in the dose escalation cohorts. Number of Participants With Treatment-emergent Adverse Events [ Time Frame: 18 weeks ] Severity of treatment-emergent adv…	Clinical benefit rate Common Terminology Criteria for Adverse Events Complete response Duration of overall response Overall response rate Partial response Response evaluation criteria in solid tumors Stable Disease Treatment Emergent Adverse Events	Efficacy > Clinical Response/Remission Safety/Toxicity > Adverse Drug Reactions Efficacy > Clinical Response/Remission Efficacy > Clinical Response/Duration Efficacy > Clinical Response/Remission Efficacy > Clinical Response/Remission Efficacy > Clinical Response/Remission Efficacy > Clinical Response/Remission Safety/Toxicity > Adverse Drug Reactions	Secondary Outcome Measures : Number of Participants With Treatment-emergent Adverse Events [ Time Frame: 0 weeks ] Severity of treatment-emergent adverse events as assessed by the NCI CTCAE Version 5.0. This outcome measure applies only to participants in the dose expansion cohorts. Number of Participants With an Objective Response Rate [ Time Frame: 18 weeks ] Complete response and partial respo…	2022-02-08	Actual	1.84	Actual	2022-04-05	Actual	3.06	Actual	2022-07-07	Actual	2022-07-07	Actual
[truncated: 81 more rows]
[truncated: 37 more columns]

## Sheet: Query
(Disease is Oncology: Colorectal) AND (Drug Type is Biological > Protein > Antibody > Antibody-drug conjugate) AND [(Actual Start Date is to 2025/08/26) OR (Anticipated Start Date is to 2025/08/26)] AND (Study Design does not contain Observational)
Open query in browser
Not all Full Text data (Licensing, Marketing, Phase III, Phase II, Phase I or Preclincal columns) was exported. Any data above the maximum cell size permitted by Excel was omitted.
